# Supplementary material for: Identifying inaccuracies in gene expression estimates from unstranded RNA-seq data
Source: Sci Rep. 2019 Nov 8;9:16342. doi: 10.1038/s41598-019-52584-w (PMC6841694; doi:10.1038/s41598-019-52584-w)
Supplement: Supplementary file 2 — Supplementary Dataset 1 [file 41598_2019_52584_MOESM2_ESM.xlsx]

## Sheet: all genes
	gene_name	gene_type	mean TPM (observed)	Monocyte, classical	Monocyte, non-classical	B cell, naive	NK cell, CD56dim CD16+	T cell, CD4, TH1	T cell, CD4, TH2	T cell, CD4, TH17	T cell, CD4, TH1/17	T cell, CD4, TFH	T cell, CD4, naive TREG	T cell, CD4, memory TREG	T cell, CD4, naive	T cell, CD4, naive [activated]	T cell, CD8, naive	T cell, CD8, naive [activated]
ENSG00000198695	MT-ND6	protein_coding	5420.57	*	*	*	*	*	*	*	*	*	*	*	*	*	*	*
ENSG00000210144	MT-TY	Mt_tRNA	1775.42	*	*	*	*	*	*	*	*	*	*	*	*	*	*	*
ENSG00000201778	RF00019	misc_RNA	891.486	*	*	*	*	*	*	*	*	*	*	*	*	*	*	*
ENSG00000210140	MT-TC	Mt_tRNA	753.324	*	*	*	*	*	*	*	*	*	*	*	*	*	*	*
ENSG00000210196	MT-TP	Mt_tRNA	192.724	*	*	*	*	*	*	*	*	*	*	*	*	*	*	*
ENSG00000252061	RNU6-415P	snRNA	146.25	*	*	*	*	*	*	*	*	*	*	*	*	*	*	*
ENSG00000188452	CERKL	protein_coding	128.37	*	*	*	*	*	*	*	*	*	*	*	*	*	*	*
ENSG00000254909	RP11-110I1.5	processed_pseudogene	92.2183	*	*	*	*	*	*	*	*	*	*	*	*	*	*	*
ENSG00000258424	RP11-471B22.2	antisense	92.0378	*	*	*	*	*	*	*	*	*	*	*	*	*	*	*
ENSG00000275339	RP3-425C14.6	processed_pseudogene	86.7802	*	*	*	*	*	*	*	*	*	*	*	*	*	*	*
ENSG00000273149	RP11-290D2.6	antisense	86.7154	*	*	*	*	*	*	*	*	*	*	*	*	*	*	*
ENSG00000229097	RP11-367H5.5	processed_pseudogene	83.6535	*	*	*	*	*	*	*	*	*	*	*	*	*	*	*
ENSG00000272849	RP11-347I19.8	lincRNA	77.0425	*	*	*	*	*	*	*	*	*	*	*	*	*	*	*
ENSG00000275857	AC009133.21	antisense	70.8335	*	*	*	*	*	*	*	*	*	*	*	*	*	*	*
ENSG00000279933	RP4-671O14.5	TEC	63.4192	*	*	*	*	*	*	*	*	*	*	*	*	*	*	*
ENSG00000258515	RP11-203M5.7	antisense	63.2728	*	*	*	*	*	*	*	*	*	*	*	*	*	*	*
ENSG00000283103	LLNLR-245B6.1	antisense	63.0254	*	*	*	*	*	*	*	*	*	*	*	*	*	*	*
ENSG00000266469	CTB-131K11.1	antisense	62.9437	*	*	*	*	*	*	*	*	*	*	*	*	*	*	*
ENSG00000202441	RNY4P10	misc_RNA	60.2954	*	*	*	*	*	*	*	*	*	*	*	*	*	*	*
ENSG00000267523	CTD-2537I9.12	antisense	59.9393	*	*	*	*	*	*	*	*	*	*	*	*	*	*	*
ENSG00000237568	RP4-620F22.2	antisense	59.3386	*	*	*	*	*	*	*	*	*	*	*	*	*	*	*
ENSG00000232656	C10orf110	antisense	58.1655	*	*	*	*	*	*	*	*	*	*	*	*	*	*	*
ENSG00000245970	KB-1208A12.3	antisense	57.84	*	*	*	*	*	*	*	*	*	*	*	*	*	*	*
ENSG00000243305	RP11-362A9.3	antisense	57.1078	*	*	*	*	*	*	*	*	*	*	*	*	*	*	*
ENSG00000207457	RNU6-476P	snRNA	56.4409	*	*	*	*	*	*	*	*	*	*	*	*	*	*	*
ENSG00000228363	AC015971.2	antisense	56.3806	*	*	*	*	*	*	*	*	*	*	*	*	*	*	*
ENSG00000273300	AC000068.9	antisense	54.8132	*	*	*	*	*	*	*	*	*	*	*	*	*	*	*
ENSG00000201900	RNY1P13	misc_RNA	52.9573	*	*	*	*	*	*	*	*	*	*	*	*	*	*	*
ENSG00000269888	RP11-3P17.5	lincRNA	50.9629	*	*	*	*	*	*	*	*	*	*	*	*	*	*	*
ENSG00000240970	RPL23AP64	processed_pseudogene	50.8939	*	*	*	*	*	*	*	*	*	*	*	*	*	*	*
ENSG00000276842	RP11-713N11.6	antisense	49.8838	*	*	*	*	*	*	*	*	*	*	*	*	*	*	*
ENSG00000181800	C10orf31	antisense	49.7806	*	*	*	*	*	*	*	*	*	*	*	*	*	*	*
ENSG00000264577	AC010761.8	antisense	46.9324	*	*	*	*	*	*	*	*	*	*	*	*	*	*	*
ENSG00000265298	RP13-104F24.3	unprocessed_pseudogene	46.8839	*	*	*	*	*	*	*	*	*	*	*	*	*	*	*
ENSG00000267344	CTB-39G8.3	antisense	45.4588	*	*	*	*	*	*	*	*	*	*	*	*	*	*	*
ENSG00000210194	MT-TE	Mt_tRNA	44.8471	*	*	*	*	*	*	*	*	*	*	*	*	*	*	*
ENSG00000254428	RP11-110I1.11	antisense	44.0378	*	*	*	*	*	*	*	*	*	*	*	*	*	*	*
ENSG00000263847	RP11-143J12.3	antisense	43.018	*	*	*	*	*	*	*	*	*	*	*	*	*	*	*
ENSG00000167995	BEST1	protein_coding	42.9886	*	*	*	*	*	*	*	*	*	*	*	*	*	*	*
ENSG00000224186	C5orf66	antisense	40.6096	*	*	*	*	*	*	*	*	*	*	*	*	*	*	*
ENSG00000255320	RP11-755F10.1	antisense	39.522	*	*	*	*	*	*	*	*	*	*	*	*	*	*	*
ENSG00000246451	RP11-894P9.1	antisense	39.5087	*	*	*	*	*	*	*	*	*	*	*	*	*	*	*
ENSG00000270871	AC015849.19	antisense	38.3119	*	*	*	*	*	*	*	*	*	*	*	*	*	*	*
ENSG00000213190	MLLT11	protein_coding	37.7055	*	*	*	*	*	*	*	*	*	*	*	*	*	*	*
ENSG00000248256	RP11-702A23.1	antisense	37.6909	*	*	*	*	*	*	*	*	*	*	*	*	*	*	*
ENSG00000272072	CTA-363E19.2	antisense	37.499	*	*	*	*	*	*	*	*	*	*	*	*	*	*	*
ENSG00000260304	RP11-388M20.6	antisense	37.3554	*	*	*	*	*	*	*	*	*	*	*	*	*	*	*
ENSG00000232713	AC010733.5	processed_pseudogene	37.1102	*	*	*	*	*	*	*	*	*	*	*	*	*	*	*
ENSG00000207561	MIR635	miRNA	36.6487	*	*	*	*	*	*	*	*	*	*	*	*	*	*	*
ENSG00000235298	RP11-575L7.8	antisense	36.5558	*	*	*	*	*	*	*	*	*	*	*	*	*	*	*
ENSG00000225507	AC069282.6	processed_pseudogene	36.0809	*	*	*	*	*	*	*	*	*	*	*	*	*	*	*
ENSG00000264573	RN7SL15P	misc_RNA	35.4794	*	*	*	*	*	*	*	*	*	*	*	*	*	*	*
ENSG00000230982	AP000339.4	processed_pseudogene	35.2777	*	*	*	*	*	*	*	*	*	*	*	*	*	*	*
ENSG00000263272	CTC-524C5.2	antisense	35.11	*	*	*	*	*	*	*	*	*	*	*	*	*	*	*
ENSG00000280195	XX-FW83563B9.5	antisense	34.9623	*	*	*	*	*	*	*	*	*	*	*	*	*	*	*
ENSG00000268087	CTC-429P9.2	lincRNA	34.8915	*	*	*	*	*	*	*	*	*	*	*	*	*	*	*
ENSG00000225460	RP13-93L13.1	processed_pseudogene	34.4034	*	*	*	*	*	*	*	*	*	*	*	*	*	*	*
ENSG00000234961	RP11-124N14.3	antisense	34.1683	*	*	*	*	*	*	*	*	*	*	*	*	*	*	*
ENSG00000273188	RP3-402G11.25	antisense	33.9649	*	*	*	*	*	*	*	*	*	*	*	*	*	*	*
ENSG00000258302	RP11-981P6.1	antisense	33.4966	*	*	*	*	*	*	*	*	*	*	*	*	*	*	*
ENSG00000271843	RP11-245J9.5	lincRNA	33.2158	*	*	*	*	*	*	*	*	*	*	*	*	*	*	*
ENSG00000269427	CTC-429P9.1	antisense	32.9903	*	*	*	*	*	*	*	*	*	*	*	*	*	*	*
ENSG00000231993	RP1-85F18.5	antisense	32.8894	*	*	*	*	*	*	*	*	*	*	*	*	*	*	*
ENSG00000162526	TSSK3	protein_coding	32.7175	*	*	*	*	*	*	*	*	*	*	*	*	*	*	*
ENSG00000257303	RP11-977G19.11	antisense	32.6578	*	*	*	*	*	*	*	*	*	*	*	*	*	*	*
ENSG00000252244	RNU7-3P	snRNA	32.5507	*	*	*	*	*	*	*	*	*	*	*	*	*	*	*
ENSG00000268810	AC007193.9	antisense	31.7034	*	*	*	*	*	*	*	*	*	*	*	*	*	*	*
ENSG00000237522	AC010733.8	processed_pseudogene	31.2309	*	*	*	*	*	*	*	*	*	*	*	*	*	*	*
ENSG00000271754	RP3-337H4.9	antisense	31.1447	*	*	*	*	*	*	*	*	*	*	*	*	*	*	*
ENSG00000200814	RNU6-595P	snRNA	30.9148	*	*	*	*	*	*	*	*	*	*	*	*	*	*	*
ENSG00000218226	RP11-114M11.2	processed_pseudogene	29.9194	*	*	*	*	*	*	*	*	*	*	*	*	*	*	*
ENSG00000254595	CTD-2010I16.1	processed_pseudogene	29.7197	*	*	*	*	*	*	*	*	*	*	*	*	*	*	*
ENSG00000234925	RP11-254B13.3	processed_pseudogene	29.5018	*	*	*	*	*	*	*	*	*	*	*	*	*	*	*
ENSG00000263826	RP11-573D15.9	antisense	29.4943	*	*	*	*	*	*	*	*	*	*	*	*	*	*	*
ENSG00000260853	RP11-264B17.2	antisense	29.2829	*	*	*	*	*	*	*	*	*	*	*	*	*	*	*
ENSG00000265678	RP11-1376P16.2	antisense	27.8863	*	*	*	*	*	*	*	*	*	*	*	*	*	*	*
ENSG00000199053	MIR324	miRNA	27.6215	*	*	*	*	*	*	*	*	*	*	*	*	*	*	*
ENSG00000271550	RP11-561N12.7	processed_pseudogene	27.4934	*	*	*	*	*	*	*	*	*	*	*	*	*	*	*
ENSG00000274011	RF00017	misc_RNA	27.4715	*	*	*	*	*	*	*	*	*	*	*	*	*	*	*
ENSG00000260121	RP5-1142A6.9	antisense	27.291	*	*	*	*	*	*	*	*	*	*	*	*	*	*	*
ENSG00000227155	RP11-165F24.3	antisense	27.1968	*	*	*	*	*	*	*	*	*	*	*	*	*	*	*
ENSG00000260465	RP11-63M22.2	antisense	27.1605	*	*	*	*	*	*	*	*	*	*	*	*	*	*	*
ENSG00000228343	RP11-1148L6.5	antisense	26.9398	*	*	*	*	*	*	*	*	*	*	*	*	*	*	*
ENSG00000279332	RP11-799B12.1	TEC	26.6772	*	*	*	*	*	*	*	*	*	*	*	*	*	*	*
ENSG00000230224	RP11-316M21.5	processed_pseudogene	26.5774	*	*	*	*	*	*	*	*	*	*	*	*	*	*	*
ENSG00000246575	AC093162.5	unprocessed_pseudogene	26.4938	*	*	*	*	*	*	*	*	*	*	*	*	*	*	*
ENSG00000225963	AC009950.2	antisense	26.0049	*	*	*	*	*	*	*	*	*	*	*	*	*	*	*
ENSG00000262372	RP11-669E14.6	antisense	25.7297	*	*	*	*	*	*	*	*	*	*	*	*	*	*	*
ENSG00000284669	RP11-331G2.8	antisense	25.5528	*	*	*	*	*	*	*	*	*	*	*	*	*	*	*
ENSG00000237719	RP1-179N16.3	processed_pseudogene	25.3281	*	*	*	*	*	*	*	*	*	*	*	*	*	*	*
ENSG00000200779	RNU6-105P	snRNA	25.276	*	*	*	*	*	*	*	*	*	*	*	*	*	*	*
ENSG00000255958	RP11-656E20.5	antisense	25.2729	*	*	*	*	*	*	*	*	*	*	*	*	*	*	*
ENSG00000279649	RP11-96D1.8	TEC	25.0949	*	*	*	*	*	*	*	*	*	*	*	*	*	*	*
ENSG00000229759	RP11-502L5.2	processed_pseudogene	25.0579	*	*	*	*	*	*	*	*	*	*	*	*	*	*	*
ENSG00000227329	RP11-258C19.4	processed_pseudogene	24.9572	*	*	*	*	*	*	*	*	*	*	*	*	*	*	*
ENSG00000279155	LL0XNC01-36H8.1	TEC	24.8504	*	*	*	*	*	*	*	*	*	*	*	*	*	*	*
ENSG00000248734	CTD-2260A17.1	antisense	24.8053	*	*	*	*	*	*	*	*	*	*	*	*	*	*	*
ENSG00000255443	RP1-68D18.4	antisense	24.0531	*	*	*	*	*	*	*	*	*	*	*	*	*	*	*
ENSG00000231628	RP3-355L5.4	antisense	23.2054	*	*	*	*	*	*	*	*	*	*	*	*	*	*	*
ENSG00000235016	RP11-493K19.3	antisense	23.1849	*	*	*	*	*	*	*	*	*	*	*	*	*	*	*
ENSG00000139908	TSSK4	protein_coding	22.8548	*	*	*	*	*	*	*	*	*	*	*	*	*	*	*
ENSG00000269737	RP11-345P4.6	transcribed_processed_pseudogene	22.6329	*	*	*	*	*	*	*	*	*	*	*	*	*	*	*
ENSG00000259248	RP11-265M18.2	antisense	22.5884	*	*	*	*	*	*	*	*	*	*	*	*	*	*	*
ENSG00000265474	AC010761.9	antisense	22.5217	*	*	*	*	*	*	*	*	*	*	*	*	*	*	*
ENSG00000230482	AC074092.1	processed_pseudogene	22.3977	*	*	*	*	*	*	*	*	*	*	*	*	*	*	*
ENSG00000257878	RP11-256L6.3	antisense	22.1688	*	*	*	*	*	*	*	*	*	*	*	*	*	*	*
ENSG00000260279	AC137932.5	antisense	22.0993	*	*	*	*	*	*	*	*	*	*	*	*	*	*	*
ENSG00000271032	CTD-2527I21.14	antisense	22.0928	*	*	*	*	*	*	*	*	*	*	*	*	*	*	*
ENSG00000257941	RP11-290L1.4	processed_pseudogene	21.7673	*	*	*	*	*	*	*	*	*	*	*	*	*	*	*
ENSG00000235674	RP5-1043F6.1	processed_pseudogene	21.5262	*	*	*	*	*	*	*	*	*	*	*	*	*	*	*
ENSG00000053702	NRIP2	protein_coding	21.2085	*	*	*	*	*	*	*	*	*	*	*	*	*	*	*
ENSG00000265287	RP11-192H23.6	antisense	21.0692	*	*	*	*	*	*	*	*	*	*	*	*	*	*	*
ENSG00000232470	RP11-313D6.3	lincRNA	20.9787	*	*	*	*	*	*	*	*	*	*	*	*	*	*	*
ENSG00000212175	RF00586	snoRNA	20.87	*	*	*	*	*	*	*	*	*	*	*	*	*	*	*
ENSG00000259618	RP11-562A8.5	lincRNA	20.7562	*	*	*	*	*	*	*	*	*	*	*	*	*	*	*
ENSG00000229598	RP3-508I15.16	processed_pseudogene	20.666	*	*	*	*	*	*	*	*	*	*	*	*	*	*	*
ENSG00000268030	AC005253.2	antisense	20.6429	*	*	*	*	*	*	*	*	*	*	*	*	*	*	*
ENSG00000260425	LA16c-316G12.2	antisense	20.6173	*	*	*	*	*	*	*	*	*	*	*	*	*	*	*
ENSG00000272211	RP11-347P5.1	antisense	20.5664	*	*	*	*	*	*	*	*	*	*	*	*	*	*	*
ENSG00000259884	RP11-1100L3.8	lincRNA	20.5481	*	*	*	*	*	*	*	*	*	*	*	*	*	*	*
ENSG00000243410	RP11-245J9.4	antisense	19.578	*	*	*	*	*	*	*	*	*	*	*	*	*	*	*
ENSG00000252915	RF00019	misc_RNA	19.5383	*	*	*	*	*	*	*	*	*	*	*	*	*	*	*
ENSG00000233578	RP5-1022P6.3	processed_pseudogene	19.4578	*	*	*	*	*	*	*	*	*	*	*	*	*	*	*
ENSG00000259298	RP11-562A8.4	antisense	19.3941	*	*	*	*	*	*	*	*	*	*	*	*	*	*	*
ENSG00000267758	RP11-358B23.5	antisense	19.3373	*	*	*	*	*	*	*	*	*	*	*	*	*	*	*
ENSG00000264386	MIR4513	miRNA	19.1041	*	*	*	*	*	*	*	*	*	*	*	*	*	*	*
ENSG00000261505	LA16c-358B7.3	antisense	19.0952	*	*	*	*	*	*	*	*	*	*	*	*	*	*	*
ENSG00000228955	RP11-452J6.2	processed_pseudogene	18.6394	*	*	*	*	*	*	*	*	*	*	*	*	*	*	*
ENSG00000263345	RP1-59D14.5	antisense	18.6343	*	*	*	*	*	*	*	*	*	*	*	*	*	*	*
ENSG00000271725	RP11-761I4.4	3prime_overlapping_ncRNA	18.5951	*	*	*	*	*	*	*	*	*	*	*	*	*	*	*
ENSG00000259456	RP5-914P20.5	antisense	18.5344	*	*	*	*	*	*	*	*	*	*	*	*	*	*	*
ENSG00000253930	RP11-1149O23.2	antisense	18.2507	*	*	*	*	*	*	*	*	*	*	*	*	*	*	*
ENSG00000273369	RP11-700J17.1	antisense	18.2313	*	*	*	*	*	*	*	*	*	*	*	*	*	*	*
ENSG00000280385	AP000648.5	TEC	18.1739	*	*	*	*	*	*	*	*	*	*	*	*	*	*	*
ENSG00000213839	RP11-3J10.4	processed_pseudogene	17.7236	*	*	*	*	*	*	*	*	*	*	*	*	*	*	*
ENSG00000267493	CIRBP-AS1	antisense	17.6809	*	*	*	*	*	*	*	*	*	*	*	*	*	*	*
ENSG00000009724	MASP2	protein_coding	17.6584	*	*	*	*	*	*	*	*	*	*	*	*	*	*	*
ENSG00000253200	RP11-582J16.5	antisense	17.3929	*	*	*	*	*	*	*	*	*	*	*	*	*	*	*
ENSG00000259118	RP11-840I19.3	antisense	17.338	*	*	*	*	*	*	*	*	*	*	*	*	*	*	*
ENSG00000270890	RP3-468K18.6	processed_pseudogene	17.3339	*	*	*	*	*	*	*	*	*	*	*	*	*	*	*
ENSG00000184716	SERINC4	protein_coding	17.2252	*	*	*	*	*	*	*	*	*	*	*	*	*	*	*
ENSG00000224138	AC000123.4	antisense	17.0388	*	*	*	*	*	*	*	*	*	*	*	*	*	*	*
ENSG00000252355	RN7SKP287	misc_RNA	17.0022	*	*	*	*	*	*	*	*	*	*	*	*	*	*	*
ENSG00000266993	RP4-657D16.3	antisense	16.919	*	*	*	*	*	*	*	*	*	*	*	*	*	*	*
ENSG00000224195	RP11-574K11.5	antisense	16.8758	*	*	*	*	*	*	*	*	*	*	*	*	*	*	*
ENSG00000251414	RP11-843P14.1	antisense	16.8164	*	*	*	*	*	*	*	*	*	*	*	*	*	*	*
ENSG00000280407	RP13-516M14.8	TEC	16.733	*	*	*	*	*	*	*	*	*	*	*	*	*	*	*
ENSG00000259540	RP11-526I2.1	antisense	16.7184	*	*	*	*	*	*	*	*	*	*	*	*	*	*	*
ENSG00000264176	MAGOH2	transcribed_processed_pseudogene	16.6449	*	*	*	*	*	*	*	*	*	*	*	*	*	*	*
ENSG00000261416	RP11-455F5.5	antisense	16.5797	*	*	*	*	*	*	*	*	*	*	*	*	*	*	*
ENSG00000273478	RP11-465N4.5	antisense	16.5694	*	*	*	*	*	*	*	*	*	*	*	*	*	*	*
ENSG00000259250	RP11-50C13.1	antisense	16.3356	*	*	*	*	*	*	*	*	*	*	*	*	*	*	*
ENSG00000162437	RAVER2	protein_coding	16.2037	*	*	*	*	*	*	*	*	*	*	*	*	*	*	*
ENSG00000223374	AC005104.3	antisense	16.1827	*	*	*	*	*	*	*	*	*	*	*	*	*	*	*
ENSG00000285420	CTC-276H5.1	unitary_pseudogene	16.0086	*	*	*	*	*	*	*	*	*	*	*	*	*	*	*
ENSG00000267049	AC002398.13	antisense	15.9537	*	*	*	*	*	*	*	*	*	*	*	*	*	*	*
ENSG00000264056	MIR5685	miRNA	15.8731	*	*	*	*	*	*	*	*	*	*	*	*	*	*	*
ENSG00000268218	AC137932.4	antisense	15.8382	*	*	*	*	*	*	*	*	*	*	*	*	*	*	*
ENSG00000225855	RUSC1-AS1	antisense	15.8112	*	*	*	*	*	*	*	*	*	*	*	*	*	*	*
ENSG00000261207	LA16c-361A3.3	antisense	15.5865	*	*	*	*	*	*	*	*	*	*	*	*	*	*	*
ENSG00000184441	AP001062.7	antisense	15.5153	*	*	*	*	*	*	*	*	*	*	*	*	*	*	*
ENSG00000201492	RNA5SP78	rRNA	15.4798	*	*	*	*	*	*	*	*	*	*	*	*	*	*	*
ENSG00000266509	MIR3934	miRNA	15.4399	*	*	*	*	*	*	*	*	*	*	*	*	*	*	*
ENSG00000234793	AC114730.7	antisense	15.2667	*	*	*	*	*	*	*	*	*	*	*	*	*	*	*
ENSG00000283787	PRR33	protein_coding	15.1818	*	*	*	*	*	*	*	*	*	*	*	*	*	*	*
ENSG00000268069	RP5-1057I20.4	antisense	15.0354	*	*	*	*	*	*	*	*	*	*	*	*	*	*	*
ENSG00000233231	RP4-655C5.1	processed_pseudogene	15.0311	*	*	*	*	*	*	*	*	*	*	*	*	*	*	*
ENSG00000264553	MIR4257	miRNA	14.898	*	*	*	*	*	*	*	*	*	*	*	*	*	*	*
ENSG00000256690	RP11-727F15.9	antisense	14.893	*	*	*	*	*	*	*	*	*	*	*	*	*	*	*
ENSG00000285165	CTC-736O2.1	antisense	14.7699	*	*	*	*	*	*	*	*	*	*	*	*	*	*	*
ENSG00000232630	RP11-366O20.4	processed_pseudogene	14.7616	*	*	*	*	*	*	*	*	*	*	*	*	*	*	*
ENSG00000260051	LA16c-390E6.4	antisense	14.6535	*	*	*	*	*	*	*	*	*	*	*	*	*	*	*
ENSG00000235328	AC006946.12	processed_pseudogene	14.5129	*	*	*	*	*	*	*	*	*	*	*	*	*	*	*
ENSG00000230163	RP5-997D16.2	antisense	14.4566	*	*	*	*	*	*	*	*	*	*	*	*	*	*	*
ENSG00000228492	RP3-368A4.3	processed_pseudogene	14.3485	*	*	*	*	*	*	*	*	*	*	*	*	*	*	*
ENSG00000267244	CTB-31O20.4	processed_transcript	14.3214	*	*	*	*	*	*	*	*	*	*	*	*	*	*	*
ENSG00000233337	RP11-552M11.2	processed_pseudogene	14.2946	*	*	*	*	*	*	*	*	*	*	*	*	*	*	*
ENSG00000271941	RP11-188P20.3	antisense	14.2444	*	*	*	*	*	*	*	*	*	*	*	*	*	*	*
ENSG00000269867	CTD-2583A14.8	sense_intronic	14.2165	*	*	*	*	*	*	*	*	*	*	*	*	*	*	*
ENSG00000228703	RP5-1160K1.6	antisense	14.1354	*	*	*	*	*	*	*	*	*	*	*	*	*	*	*
ENSG00000267560	RP11-173A16.1	antisense	14.0982	*	*	*	*	*	*	*	*	*	*	*	*	*	*	*
ENSG00000254198	RP11-598P20.3	processed_pseudogene	14.0651	*	*	*	*	*	*	*	*	*	*	*	*	*	*	*
ENSG00000205476	CCDC85C	protein_coding	14.0362	*	*	*	*	*	*	*	*	*	*	*	*	*	*	*
ENSG00000257270	RP11-521B24.5	antisense	13.9476	*	*	*	*	*	*	*	*	*	*	*	*	*	*	*
ENSG00000254461	RP11-755F10.3	antisense	13.928	*	*	*	*	*	*	*	*	*	*	*	*	*	*	*
ENSG00000240522	RPL7AP10	processed_pseudogene	13.7957	*	*	*	*	*	*	*	*	*	*	*	*	*	*	*
ENSG00000271821	XXbac-BPG299F13.14	lincRNA	13.6126	*	*	*	*	*	*	*	*	*	*	*	*	*	*	*
ENSG00000213872	AC092798.2	processed_pseudogene	13.5747	*	*	*	*	*	*	*	*	*	*	*	*	*	*	*
ENSG00000279833	RP4-742C19.13	antisense	13.5726	*	*	*	*	*	*	*	*	*	*	*	*	*	*	*
ENSG00000255421	CTD-2011F17.2	antisense	13.5314	*	*	*	*	*	*	*	*	*	*	*	*	*	*	*
ENSG00000139194	RBP5	protein_coding	13.5257	*	*	*	*	*	*	*	*	*	*	*	*	*	*	*
ENSG00000269300	CTD-2529P6.3	antisense	13.432	*	*	*	*	*	*	*	*	*	*	*	*	*	*	*
ENSG00000259657	RP11-361D15.1	processed_pseudogene	13.424	*	*	*	*	*	*	*	*	*	*	*	*	*	*	*
ENSG00000275854	RP11-278C7.5	sense_intronic	13.3873	*	*	*	*	*	*	*	*	*	*	*	*	*	*	*
ENSG00000265205	AC010761.13	antisense	13.3432	*	*	*	*	*	*	*	*	*	*	*	*	*	*	*
ENSG00000280758	RP11-216B9.9	antisense	13.2988	*	*	*	*	*	*	*	*	*	*	*	*	*	*	*
ENSG00000217165	RP1-202I21.5	processed_pseudogene	13.2039	*	*	*	*	*	*	*	*	*	*	*	*	*	*	*
ENSG00000277290	RP11-326C3.16	processed_pseudogene	13.1051	*	*	*	*	*	*	*	*	*	*	*	*	*	*	*
ENSG00000256967	RP11-273B20.1	antisense	12.9953	*	*	*	*	*	*	*	*	*	*	*	*	*	*	*
ENSG00000145075	RP11-496B10.7	protein_coding	12.9193	*	*	*	*	*	*	*	*	*	*	*	*	*	*	*
ENSG00000271670	RP11-95I16.4	antisense	12.8439	*	*	*	*	*	*	*	*	*	*	*	*	*	*	*
ENSG00000252743	RNU6-850P	snRNA	12.8111	*	*	*	*	*	*	*	*	*	*	*	*	*	*	*
ENSG00000280143	AP000892.6	TEC	12.8039	*	*	*	*	*	*	*	*	*	*	*	*	*	*	*
ENSG00000226143	RP1-138B7.5	antisense	12.7877	*	*	*	*	*	*	*	*	*	*	*	*	*	*	*
ENSG00000276523	RP11-490B18.6	antisense	12.6514	*	*	*	*	*	*	*	*	*	*	*	*	*	*	*
ENSG00000280300	RP11-338K17.10	TEC	12.6245	*	*	*	*	*	*	*	*	*	*	*	*	*	*	*
ENSG00000242479	RP11-383G6.4	processed_pseudogene	12.6144	*	*	*	*	*	*	*	*	*	*	*	*	*	*	*
ENSG00000222248	RNA5SP201	rRNA	12.5164	*	*	*	*	*	*	*	*	*	*	*	*	*	*	*
ENSG00000280067	CTD-2600H12.2	TEC	12.4788	*	*	*	*	*	*	*	*	*	*	*	*	*	*	*
ENSG00000247903	RP11-421F16.3	antisense	12.4766	*	*	*	*	*	*	*	*	*	*	*	*	*	*	*
ENSG00000252569	RNU6-1153P	snRNA	12.4032	*	*	*	*	*	*	*	*	*	*	*	*	*	*	*
ENSG00000213713	RP11-348A11.5	processed_pseudogene	12.3989	*	*	*	*	*	*	*	*	*	*	*	*	*	*	*
ENSG00000226352	RP11-523H24.3	antisense	12.3896	*	*	*	*	*	*	*	*	*	*	*	*	*	*	*
ENSG00000236308	RP11-316M21.7	antisense	12.3556	*	*	*	*	*	*	*	*	*	*	*	*	*	*	*
ENSG00000249986	RP11-316C10.1	processed_pseudogene	12.2379	*	*	*	*	*	*	*	*	*	*	*	*	*	*	*
ENSG00000260618	RP11-23N2.4	antisense	12.2368	*	*	*	*	*	*	*	*	*	*	*	*	*	*	*
ENSG00000229939	RP11-111F16.2	processed_pseudogene	12.2124	*	*	*	*	*	*	*	*	*	*	*	*	*	*	*
ENSG00000236942	RP11-6B6.3	processed_pseudogene	12.1699	*	*	*	*	*	*	*	*	*	*	*	*	*	*	*
ENSG00000198711	SSBP3-AS1	antisense	12.1047	*	*	*	*	*	*	*	*	*	*	*	*	*	*	*
ENSG00000265845	RP11-20B24.5	antisense	12.0608	*	*	*	*	*	*	*	*	*	*	*	*	*	*	*
ENSG00000200693	RF00012	snoRNA	12.0105	*	*	*	*	*	*	*	*	*	*	*	*	*	*	*
ENSG00000271933	RP11-338I21.1	antisense	11.9098	*	*	*	*	*	*	*	*	*	*	*	*	*	*	*
ENSG00000254064	CTD-2530N21.4	antisense	11.9011	*	*	*	*	*	*	*	*	*	*	*	*	*	*	*
ENSG00000257337	RP11-983P16.4	antisense	11.8725	*	*	*	*	*	*	*	*	*	*	*	*	*	*	*
ENSG00000258571	PTTG4P	processed_pseudogene	11.8495	*	*	*	*	*	*	*	*	*	*	*	*	*	*	*
ENSG00000207291	RNU6-30P	snRNA	11.849	*	*	*	*	*	*	*	*	*	*	*	*	*	*	*
ENSG00000250909	RP11-843P14.2	antisense	11.8197	*	*	*	*	*	*	*	*	*	*	*	*	*	*	*
ENSG00000268006	PTOV1-AS1	antisense	11.8104	*	*	*	*	*	*	*	*	*	*	*	*	*	*	*
ENSG00000231542	CXorf29	antisense	11.6641	*	*	*	*	*	*	*	*	*	*	*	*	*	*	*
ENSG00000267571	AC104532.4	antisense	11.6545	*	*	*	*	*	*	*	*	*	*	*	*	*	*	*
ENSG00000223060	RF00019	misc_RNA	11.5732	*	*	*	*	*	*	*	*	*	*	*	*	*	*	*
ENSG00000279989	RP11-158H5.2	TEC	11.3942	*	*	*	*	*	*	*	*	*	*	*	*	*	*	*
ENSG00000273137	RP3-402G11.28	antisense	11.3657	*	*	*	*	*	*	*	*	*	*	*	*	*	*	*
ENSG00000260884	AC009120.5	lincRNA	11.2939	*	*	*	*	*	*	*	*	*	*	*	*	*	*	*
ENSG00000272656	RP11-219D15.3	antisense	11.1691	*	*	*	*	*	*	*	*	*	*	*	*	*	*	*
ENSG00000228606	RP11-574F21.2	antisense	11.0381	*	*	*	*	*	*	*	*	*	*	*	*	*	*	*
ENSG00000259116	RP11-973N13.4	antisense	10.9642	*	*	*	*	*	*	*	*	*	*	*	*	*	*	*
ENSG00000281490	RP11-274B21.11	processed_pseudogene	10.9079	*	*	*	*	*	*	*	*	*	*	*	*	*	*	*
ENSG00000235677	RP11-34E5.2	processed_pseudogene	10.8831	*	*	*	*	*	*	*	*	*	*	*	*	*	*	*
ENSG00000170382	LRRN2	protein_coding	10.6811	*	*	*	*	*	*	*	*	*	*	*	*	*	*	*
ENSG00000258666	RP11-638I2.8	antisense	10.6726	*	*	*	*	*	*	*	*	*	*	*	*	*	*	*
ENSG00000279716	AC006128.2	TEC	10.6329	*	*	*	*	*	*	*	*	*	*	*	*	*	*	*
ENSG00000225920	RP11-135J2.2	processed_pseudogene	10.5581	*	*	*	*	*	*	*	*	*	*	*	*	*	*	*
ENSG00000241511	RPS15AP24	processed_pseudogene	10.4632	*	*	*	*	*	*	*	*	*	*	*	*	*	*	*
ENSG00000201820	RF00019	misc_RNA	10.3945	*	*	*	*	*	*	*	*	*	*	*	*	*	*	*
ENSG00000276952	RP5-965G21.6	antisense	10.353	*	*	*	*	*	*	*	*	*	*	*	*	*	*	*
ENSG00000261216	RP11-166B2.5	antisense	10.3317	*	*	*	*	*	*	*	*	*	*	*	*	*	*	*
ENSG00000185245	GP1BA	protein_coding	10.3246	*	*	*	*	*	*	*	*	*	*	*	*	*	*	*
ENSG00000271581	XXbac-BPG248L24.12	unprocessed_pseudogene	10.3085	*	*	*	*	*	*	*	*	*	*	*	*	*	*	*
ENSG00000263990	CTC-542B22.2	lincRNA	10.2789	*	*	*	*	*	*	*	*	*	*	*	*	*	*	*
ENSG00000234983	AC010132.11	processed_pseudogene	10.2729	*	*	*	*	*	*	*	*	*	*	*	*	*	*	*
ENSG00000245322	RP11-15B17.1	antisense	10.2527	*	*	*	*	*	*	*	*	*	*	*	*	*	*	*
ENSG00000265194	RP11-70L8.4	antisense	10.1246	*	*	*	*	*	*	*	*	*	*	*	*	*	*	*
ENSG00000279605	RP11-661A12.8	TEC	10.1186	*	*	*	*	*	*	*	*	*	*	*	*	*	*	*
ENSG00000272153	RP1-286D6.5	antisense	9.95884	*	*	*	*	*	*	*	*	*	*	*	*	*	*	*
ENSG00000276189	RF02197	misc_RNA	9.95867	*	*	*	*	*	*	*	*	*	*	*	*	*	*	*
ENSG00000279689	RP11-574K11.32	TEC	9.91655	*	*	*	*	*	*	*	*	*	*	*	*	*	*	*
ENSG00000111206	FOXM1	protein_coding	9.91043	*	*	*	*	*	*	*	*	*	*	*	*	*	*	*
ENSG00000273261	RP11-531F16.4	antisense	9.87381	*	*	*	*	*	*	*	*	*	*	*	*	*	*	*
ENSG00000223878	AC005517.3	processed_pseudogene	9.86413	*	*	*	*	*	*	*	*	*	*	*	*	*	*	*
ENSG00000265749	RP11-849F2.5	antisense	9.86347	*	*	*	*	*	*	*	*	*	*	*	*	*	*	*
ENSG00000279382	RP11-449J21.3	TEC	9.83013	*	*	*	*	*	*	*	*	*	*	*	*	*	*	*
ENSG00000229519	RP11-58A11.2	processed_pseudogene	9.82907	*	*	*	*	*	*	*	*	*	*	*	*	*	*	*
ENSG00000272836	RP3-402G11.27	antisense	9.81865	*	*	*	*	*	*	*	*	*	*	*	*	*	*	*
ENSG00000224383	PRR29	protein_coding	9.72509	*	*	*	*	*	*	*	*	*	*	*	*	*	*	*
ENSG00000184068	RP5-821D11.7	antisense	9.63783	*	*	*	*	*	*	*	*	*	*	*	*	*	*	*
ENSG00000273891	RP11-500G22.5	antisense	9.63143	*	*	*	*	*	*	*	*	*	*	*	*	*	*	*
ENSG00000162757	C1orf74	protein_coding	9.62576	*	*	*	*	*	*	*	*	*	*	*	*	*	*	*
ENSG00000234750	CTD-2666L21.2	processed_pseudogene	9.62199	*	*	*	*	*	*	*	*	*	*	*	*	*	*	*
ENSG00000228242	AC093495.4	antisense	9.59337	*	*	*	*	*	*	*	*	*	*	*	*	*	*	*
ENSG00000232439	RP11-660I20.4	processed_pseudogene	9.5347	*	*	*	*	*	*	*	*	*	*	*	*	*	*	*
ENSG00000261460	RP11-106M3.3	antisense	9.39617	*	*	*	*	*	*	*	*	*	*	*	*	*	*	*
ENSG00000236991	RP11-383C5.7	antisense	9.31884	*	*	*	*	*	*	*	*	*	*	*	*	*	*	*
ENSG00000230613	RP3-324O17.2	antisense	9.22759	*	*	*	*	*	*	*	*	*	*	*	*	*	*	*
ENSG00000226849	RP4-635E18.7	antisense	9.20311	*	*	*	*	*	*	*	*	*	*	*	*	*	*	*
ENSG00000272037	KB-431C1.5	antisense	9.07086	*	*	*	*	*	*	*	*	*	*	*	*	*	*	*
ENSG00000206650	SNORA70G	snoRNA	9.06189	*	*	*	*	*	*	*	*	*	*	*	*	*	*	*
ENSG00000280212	RP11-49K24.3	TEC	9.05749	*	*	*	*	*	*	*	*	*	*	*	*	*	*	*
ENSG00000206739	RF00019	misc_RNA	9.05277	*	*	*	*	*	*	*	*	*	*	*	*	*	*	*
ENSG00000121454	LHX4	protein_coding	8.79925	*	*	*	*	*	*	*	*	*	*	*	*	*	*	*
ENSG00000264304	RP11-20B24.7	antisense	8.79736	*	*	*	*	*	*	*	*	*	*	*	*	*	*	*
ENSG00000242553	AP001432.14	lincRNA	8.77241	*	*	*	*	*	*	*	*	*	*	*	*	*	*	*
ENSG00000278330	RP11-4B16.4	antisense	8.75859	*	*	*	*	*	*	*	*	*	*	*	*	*	*	*
ENSG00000275070	RF00017	misc_RNA	8.74641	*	*	*	*	*	*	*	*	*	*	*	*	*	*	*
ENSG00000269570	CMB9-55A18.1	antisense	8.65598	*	*	*	*	*	*	*	*	*	*	*	*	*	*	*
ENSG00000267366	RP11-53B2.5	antisense	8.59828	*	*	*	*	*	*	*	*	*	*	*	*	*	*	*
ENSG00000053438	NNAT	protein_coding	8.56325	*	*	*	*	*	*	*	*	*	*	*	*	*	*	*
ENSG00000272402	RP1-30M3.6	antisense	8.53601	*	*	*	*	*	*	*	*	*	*	*	*	*	*	*
ENSG00000255038	RP11-1167A19.2	antisense	8.49319	*	*	*	*	*	*	*	*	*	*	*	*	*	*	*
ENSG00000235453	RP11-205M20.3	protein_coding	8.4212	*	*	*	*	*	*	*	*	*	*	*	*	*	*	*
ENSG00000188277	C15orf62	protein_coding	8.30637	*	*	*	*	*	*	*	*	*	*	*	*	*	*	*
ENSG00000271913	RP1-111C20.4	antisense	8.29353	*	*	*	*	*	*	*	*	*	*	*	*	*	*	*
ENSG00000280927	CTBP1-AS	antisense	8.28444	*	*	*	*	*	*	*	*	*	*	*	*	*	*	*
ENSG00000276488	CTD-2537I9.18	antisense	8.20401	*	*	*	*	*	*	*	*	*	*	*	*	*	*	*
ENSG00000260773	RP11-352G18.2	antisense	8.19369	*	*	*	*	*	*	*	*	*	*	*	*	*	*	*
ENSG00000264520	RP4-777O23.2	lincRNA	8.15613	*	*	*	*	*	*	*	*	*	*	*	*	*	*	*
ENSG00000200924	RNU6-1048P	snRNA	8.09577	*	*	*	*	*	*	*	*	*	*	*	*	*	*	*
ENSG00000262147	RP13-638C3.3	antisense	8.0692	*	*	*	*	*	*	*	*	*	*	*	*	*	*	*
ENSG00000239607	RN7SL573P	misc_RNA	8.06741	*	*	*	*	*	*	*	*	*	*	*	*	*	*	*
ENSG00000237883	AC073046.4	antisense	8.05739	*	*	*	*	*	*	*	*	*	*	*	*	*	*	*
ENSG00000279172	CTB-52I2.7	TEC	8.03961	*	*	*	*	*	*	*	*	*	*	*	*	*	*	*
ENSG00000236263	RP11-263K19.6	antisense	8.00123	*	*	*	*	*	*	*	*	*	*	*	*	*	*	*
ENSG00000263307	RP11-166B2.8	antisense	7.98955	*	*	*	*	*	*	*	*	*	*	*	*	*	*	*
ENSG00000266601	RP11-6N17.3	antisense	7.95785	*	*	*	*	*	*	*	*	*	*	*	*	*	*	*
ENSG00000207926	MIR135A1	miRNA	7.93167	*	*	*	*	*	*	*	*	*	*	*	*	*	*	*
ENSG00000284060	AC002472.8	transcribed_unprocessed_pseudogene	7.91877	*	*	*	*	*	*	*	*	*	*	*	*	*	*	*
ENSG00000276662	RP11-631M21.7	unprocessed_pseudogene	7.79247	*	*	*	*	*	*	*	*	*	*	*	*	*	*	*
ENSG00000275527	CTD-3154N5.2	lincRNA	7.69271	*	*	*	*	*	*	*	*	*	*	*	*	*	*	*
ENSG00000269482	Z69720.2	antisense	7.66764	*	*	*	*	*	*	*	*	*	*	*	*	*	*	*
ENSG00000240494	RPS12P28	processed_pseudogene	7.62898	*	*	*	*	*	*	*	*	*	*	*	*	*	*	*
ENSG00000164708	PGAM2	protein_coding	7.62615	*	*	*	*	*	*	*	*	*	*	*	*	*	*	*
ENSG00000226332	RP11-157P1.4	antisense	7.59218	*	*	*	*	*	*	*	*	*	*	*	*	*	*	*
ENSG00000283297	RP4-816N1.8	protein_coding	7.58437	*	*	*	*	*	*	*	*	*	*	*	*	*	*	*
ENSG00000273302	RP11-493E12.2	sense_intronic	7.5749	*	*	*	*	*	*	*	*	*	*	*	*	*	*	*
ENSG00000278017	RP11-120K19.4	antisense	7.55251	*	*	*	*	*	*	*	*	*	*	*	*	*	*	*
ENSG00000274292	RP11-347I19.7	lincRNA	7.54107	*	*	*	*	*	*	*	*	*	*	*	*	*	*	*
ENSG00000241954	RP1-149A16.17	lincRNA	7.50236	*	*	*	*	*	*	*	*	*	*	*	*	*	*	*
ENSG00000278918	CTD-2267D19.1	TEC	7.44951	*	*	*	*	*	*	*	*	*	*	*	*	*	*	*
ENSG00000254317	RP11-473O4.5	antisense	7.43245	*	*	*	*	*	*	*	*	*	*	*	*	*	*	*
ENSG00000223309	RNU6-722P	snRNA	7.41779	*	*	*	*	*	*	*	*	*	*	*	*	*	*	*
ENSG00000230565	ZNF32OS2	antisense	7.41102	*	*	*	*	*	*	*	*	*	*	*	*	*	*	*
ENSG00000280239	CTB-50L17.8	TEC	7.40584	*	*	*	*	*	*	*	*	*	*	*	*	*	*	*
ENSG00000162888	C1orf147	antisense	7.38909	*	*	*	*	*	*	*	*	*	*	*	*	*	*	*
ENSG00000260891	RP11-96D1.5	antisense	7.34048	*	*	*	*	*	*	*	*	*	*	*	*	*	*	*
ENSG00000250116	RP11-417F21.1	antisense	7.32512	*	*	*	*	*	*	*	*	*	*	*	*	*	*	*
ENSG00000259308	RP11-382A20.1	processed_pseudogene	7.29704	*	*	*	*	*	*	*	*	*	*	*	*	*	*	*
ENSG00000275582	RP4-681N20.5	antisense	7.27853	*	*	*	*	*	*	*	*	*	*	*	*	*	*	*
ENSG00000263683	RP4-777O23.1	lincRNA	7.22863	*	*	*	*	*	*	*	*	*	*	*	*	*	*	*
ENSG00000275881	RF00017	misc_RNA	7.21511	*	*	*	*	*	*	*	*	*	*	*	*	*	*	*
ENSG00000125966	MMP24	protein_coding	7.19619	*	*	*	*	*	*	*	*	*	*	*	*	*	*	*
ENSG00000263069	CTD-2047H16.4	antisense	7.15886	*	*	*	*	*	*	*	*	*	*	*	*	*	*	*
ENSG00000197815	RP1-253P7.4	antisense	7.13996	*	*	*	*	*	*	*	*	*	*	*	*	*	*	*
ENSG00000240793	UBA52P8	processed_pseudogene	7.08741	*	*	*	*	*	*	*	*	*	*	*	*	*	*	*
ENSG00000279530	RP11-398J13.1	TEC	7.08149	*	*	*	*	*	*	*	*	*	*	*	*	*	*	*
ENSG00000226167	RP5-1073O3.5	antisense	7.07829	*	*	*	*	*	*	*	*	*	*	*	*	*	*	*
ENSG00000238288	RP11-100G15.4	unprocessed_pseudogene	7.01146	*	*	*	*	*	*	*	*	*	*	*	*	*	*	*
ENSG00000251957	RNU6-1095P	snRNA	7.00628	*	*	*	*	*	*	*	*	*	*	*	*	*	*	*
ENSG00000236540	AC006547.13	antisense	6.99247	*	*	*	*	*	*	*	*	*	*	*	*	*	*	*
ENSG00000227321	RP11-100G15.6	unprocessed_pseudogene	6.97672	*	*	*	*	*	*	*	*	*	*	*	*	*	*	*
ENSG00000233025	RP11-401L13.2	processed_pseudogene	6.96553	*	*	*	*	*	*	*	*	*	*	*	*	*	*	*
ENSG00000235681	AC008746.5	processed_pseudogene	6.93252	*	*	*	*	*	*	*	*	*	*	*	*	*	*	*
ENSG00000243250	RPS6P16	processed_pseudogene	6.89159	*	*	*	*	*	*	*	*	*	*	*	*	*	*	*
ENSG00000272054	RP11-423P10.2	sense_intronic	6.86566	*	*	*	*	*	*	*	*	*	*	*	*	*	*	*
ENSG00000257605	RP11-680A11.5	antisense	6.85601	*	*	*	*	*	*	*	*	*	*	*	*	*	*	*
ENSG00000269288	CTD-2245F17.6	antisense	6.78462	*	*	*	*	*	*	*	*	*	*	*	*	*	*	*
ENSG00000237718	AC009095.4	antisense	6.75976	*	*	*	*	*	*	*	*	*	*	*	*	*	*	*
ENSG00000233885	RP11-449K6.4	antisense	6.75773	*	*	*	*	*	*	*	*	*	*	*	*	*	*	*
ENSG00000270184	RP11-568J23.5	antisense	6.69088	*	*	*	*	*	*	*	*	*	*	*	*	*	*	*
ENSG00000265908	RP11-20B24.6	antisense	6.67287	*	*	*	*	*	*	*	*	*	*	*	*	*	*	*
ENSG00000223697	AF230666.2	antisense	6.66099	*	*	*	*	*	*	*	*	*	*	*	*	*	*	*
ENSG00000237672	RP11-110K18.2	processed_pseudogene	6.63883	*	*	*	*	*	*	*	*	*	*	*	*	*	*	*
ENSG00000238279	BX470102.3	antisense	6.5741	*	*	*	*	*	*	*	*	*	*	*	*	*	*	*
ENSG00000239096	RF01210	snoRNA	6.53421	*	*	*	*	*	*	*	*	*	*	*	*	*	*	*
ENSG00000255139	AP000442.1	antisense	6.50246	*	*	*	*	*	*	*	*	*	*	*	*	*	*	*
ENSG00000279863	RP11-521C22.2	TEC	6.45661	*	*	*	*	*	*	*	*	*	*	*	*	*	*	*
ENSG00000215424	MCM3APAS	antisense	6.43905	*	*	*	*	*	*	*	*	*	*	*	*	*	*	*
ENSG00000236498	AC107081.5	antisense	6.4032	*	*	*	*	*	*	*	*	*	*	*	*	*	*	*
ENSG00000260367	RP11-264B17.4	antisense	6.39115	*	*	*	*	*	*	*	*	*	*	*	*	*	*	*
ENSG00000260145	RP11-322D14.2	antisense	6.38885	*	*	*	*	*	*	*	*	*	*	*	*	*	*	*
ENSG00000222108	RNA5SP317	rRNA	6.3673	*	*	*	*	*	*	*	*	*	*	*	*	*	*	*
ENSG00000274756	CTB-75G16.1	processed_pseudogene	6.35693	*	*	*	*	*	*	*	*	*	*	*	*	*	*	*
ENSG00000143412	ANXA9	protein_coding	6.34903	*	*	*	*	*	*	*	*	*	*	*	*	*	*	*
ENSG00000274403	CTD-2036P10.6	antisense	6.33595	*	*	*	*	*	*	*	*	*	*	*	*	*	*	*
ENSG00000236278	RP11-553K8.3	processed_pseudogene	6.30759	*	*	*	*	*	*	*	*	*	*	*	*	*	*	*
ENSG00000269191	AC005387.2	antisense	6.2846	*	*	*	*	*	*	*	*	*	*	*	*	*	*	*
ENSG00000214872	SMTNL1	protein_coding	6.28394	*	*	*	*	*	*	*	*	*	*	*	*	*	*	*
ENSG00000268047	AC018766.6	antisense	6.23174	*	*	*	*	*	*	*	*	*	*	*	*	*	*	*
ENSG00000228852	RP11-57H12.5	antisense	6.21053	*	*	*	*	*	*	*	*	*	*	*	*	*	*	*
ENSG00000248648	RP11-485M7.1	processed_pseudogene	6.17923	*	*	*	*	*	*	*	*	*	*	*	*	*	*	*
ENSG00000204620	RP11-1148L6.9	antisense	6.17737	*	*	*	*	*	*	*	*	*	*	*	*	*	*	*
ENSG00000228554	AC004837.5	antisense	6.17359	*	*	*	*	*	*	*	*	*	*	*	*	*	*	*
ENSG00000270257	RP11-17P16.2	processed_pseudogene	6.16997	*	*	*	*	*	*	*	*	*	*	*	*	*	*	*
ENSG00000231395	AC124914.3	processed_pseudogene	6.16485	*	*	*	*	*	*	*	*	*	*	*	*	*	*	*
ENSG00000268189	AC005785.2	processed_transcript	6.1495	*	*	*	*	*	*	*	*	*	*	*	*	*	*	*
ENSG00000267387	CTD-2240E14.4	antisense	6.13663	*	*	*	*	*	*	*	*	*	*	*	*	*	*	*
ENSG00000239388	ASB14	protein_coding	6.13317	*	*	*	*	*	*	*	*	*	*	*	*	*	*	*
ENSG00000227543	SPAG5-AS1	processed_transcript	6.12858	*	*	*	*	*	*	*	*	*	*	*	*	*	*	*
ENSG00000265136	RP13-638C3.6	processed_pseudogene	6.06916	*	*	*	*	*	*	*	*	*	*	*	*	*	*	*
ENSG00000267355	RPL9P29	processed_pseudogene	6.04815	*	*	*	*	*	*	*	*	*	*	*	*	*	*	*
ENSG00000240373	RP11-379K17.7	antisense	6.0453	*	*	*	*	*	*	*	*	*	*	*	*	*	*	*
ENSG00000251229	RP11-503N18.5	processed_pseudogene	6.00151	*	*	*	*	*	*	*	*	*	*	*	*	*	*	*
ENSG00000273262	RP11-18I14.11	antisense	5.99569	*	*	*	*	*	*	*	*	*	*	*	*	*	*	*
ENSG00000279541	CTC-444N24.7	TEC	5.92494	*	*	*	*	*	*	*	*	*	*	*	*	*	*	*
ENSG00000267510	CTC-325H20.4	antisense	5.89057	*	*	*	*	*	*	*	*	*	*	*	*	*	*	*
ENSG00000157999	ANKRD61	protein_coding	5.8833	*	*	*	*	*	*	*	*	*	*	*	*	*	*	*
ENSG00000238045	AC009133.12	antisense	5.80319	*	*	*	*	*	*	*	*	*	*	*	*	*	*	*
ENSG00000279386	RP11-177C12.5	TEC	5.79947	*	*	*	*	*	*	*	*	*	*	*	*	*	*	*
ENSG00000255566	RP11-114F3.5	processed_pseudogene	5.78345	*	*	*	*	*	*	*	*	*	*	*	*	*	*	*
ENSG00000243368	RP11-786O7.1	antisense	5.77053	*	*	*	*	*	*	*	*	*	*	*	*	*	*	*
ENSG00000235772	AP001625.6	antisense	5.77023	*	*	*	*	*	*	*	*	*	*	*	*	*	*	*
ENSG00000212332	RNU6-780P	snRNA	5.71977	*	*	*	*	*	*	*	*	*	*	*	*	*	*	*
ENSG00000240791	RP11-100G15.5	unprocessed_pseudogene	5.70442	*	*	*	*	*	*	*	*	*	*	*	*	*	*	*
ENSG00000236861	AC006378.2	antisense	5.61997	*	*	*	*	*	*	*	*	*	*	*	*	*	*	*
ENSG00000072201	LNX1	protein_coding	5.56891	*	*	*	*	*	*	*	*	*	*	*	*	*	*	*
ENSG00000225234	AC114810.5	antisense	5.52828	*	*	*	*	*	*	*	*	*	*	*	*	*	*	*
ENSG00000273828	RP11-394O2.3	antisense	5.50028	*	*	*	*	*	*	*	*	*	*	*	*	*	*	*
ENSG00000229334	AC046143.3	antisense	5.49817	*	*	*	*	*	*	*	*	*	*	*	*	*	*	*
ENSG00000202434	RF00394	snoRNA	5.48645	*	*	*	*	*	*	*	*	*	*	*	*	*	*	*
ENSG00000245711	CTD-2320O4.2	antisense	5.43943	*	*	*	*	*	*	*	*	*	*	*	*	*	*	*
ENSG00000232934	RP11-324O2.3	antisense	5.38767	*	*	*	*	*	*	*	*	*	*	*	*	*	*	*
ENSG00000166323	C11orf65	protein_coding	5.37781	*	*	*	*	*	*	*	*	*	*	*	*	*	*	*
ENSG00000223799	AP000295.7	antisense	5.35909	*	*	*	*	*	*	*	*	*	*	*	*	*	*	*
ENSG00000239503	RP11-689D3.4	processed_pseudogene	5.34394	*	*	*	*	*	*	*	*	*	*	*	*	*	*	*
ENSG00000284770	TBCE	protein_coding	5.24169	*	*	*	*	*	*	*	*	*	*	*	*	*	*	*
ENSG00000279331	RP11-10N23.6	TEC	5.21653	*	*	*	*	*	*	*	*	*	*	*	*	*	*	*
ENSG00000229463	RP4-580N22.1	antisense	5.19014	*	*	*	*	*	*	*	*	*	*	*	*	*	*	*
ENSG00000205790	AC005594.3	antisense	5.14442	*	*	*	*	*	*	*	*	*	*	*	*	*	*	*
ENSG00000105982	RNF32	protein_coding	5.09364	*	*	*	*	*	*	*	*	*	*	*	*	*	*	*
ENSG00000237977	RP3-430N8.8	processed_pseudogene	5.02268	*	*	*	*	*	*	*	*	*	*	*	*	*	*	*
ENSG00000229487	RP1-298J18.3	antisense	4.99711	*	*	*	*	*	*	*	*	*	*	*	*	*	*	*
ENSG00000226284	RP3-470L14.1	processed_pseudogene	4.99122	*	*	*	*	*	*	*	*	*	*	*	*	*	*	*
ENSG00000171217	CLDN20	protein_coding	4.97973	*	*	*	*	*	*	*	*	*	*	*	*	*	*	*
ENSG00000226312	ALS2CR10	antisense	4.95291	*	*	*	*	*	*	*	*	*	*	*	*	*	*	*
ENSG00000241907	CTB-46E9.1	processed_pseudogene	4.94121	*	*	*	*	*	*	*	*	*	*	*	*	*	*	*
ENSG00000277978	RP11-403P17.6	antisense	4.91288	*	*	*	*	*	*	*	*	*	*	*	*	*	*	*
ENSG00000225037	RP11-393H10.4	antisense	4.90079	*	*	*	*	*	*	*	*	*	*	*	*	*	*	*
ENSG00000269901	RP11-178L8.9	antisense	4.82164	*	*	*	*	*	*	*	*	*	*	*	*	*	*	*
ENSG00000201563	RF00019	misc_RNA	4.82011	*	*	*	*	*	*	*	*	*	*	*	*	*	*	*
ENSG00000203772	SPRN	protein_coding	4.80704	*	*	*	*	*	*	*	*	*	*	*	*	*	*	*
ENSG00000280408	RP11-818O24.2	TEC	4.80619	*	*	*	*	*	*	*	*	*	*	*	*	*	*	*
ENSG00000270587	RP11-51F16.9	processed_pseudogene	4.76185	*	*	*	*	*	*	*	*	*	*	*	*	*	*	*
ENSG00000271664	RP4-800G7.3	unprocessed_pseudogene	4.75973	*	*	*	*	*	*	*	*	*	*	*	*	*	*	*
ENSG00000161664	ASB16	protein_coding	4.64944	*	*	*	*	*	*	*	*	*	*	*	*	*	*	*
ENSG00000236896	RP11-535C21.3	antisense	4.64247	*	*	*	*	*	*	*	*	*	*	*	*	*	*	*
ENSG00000228237	RP11-8J9.4	antisense	4.61173	*	*	*	*	*	*	*	*	*	*	*	*	*	*	*
ENSG00000267141	CTB-31O20.8	antisense	4.59586	*	*	*	*	*	*	*	*	*	*	*	*	*	*	*
ENSG00000247853	RP5-940J5.6	antisense	4.5937	*	*	*	*	*	*	*	*	*	*	*	*	*	*	*
ENSG00000151474	FRMD4A	protein_coding	4.59264	*	*	*	*	*	*	*	*	*	*	*	*	*	*	*
ENSG00000267033	CTD-2562J15.4	antisense	4.58092	*	*	*	*	*	*	*	*	*	*	*	*	*	*	*
ENSG00000229122	AC013403.9	sense_intronic	4.54882	*	*	*	*	*	*	*	*	*	*	*	*	*	*	*
ENSG00000240160	RN7SL263P	misc_RNA	4.54261	*	*	*	*	*	*	*	*	*	*	*	*	*	*	*
ENSG00000256897	RP11-17G12.2	antisense	4.49056	*	*	*	*	*	*	*	*	*	*	*	*	*	*	*
ENSG00000269481	CTD-2521M24.6	antisense	4.44864	*	*	*	*	*	*	*	*	*	*	*	*	*	*	*
ENSG00000230736	RP1-149A16.3	lincRNA	4.44049	*	*	*	*	*	*	*	*	*	*	*	*	*	*	*
ENSG00000226055	RP11-3J10.5	processed_pseudogene	4.43754	*	*	*	*	*	*	*	*	*	*	*	*	*	*	*
ENSG00000232750	RP11-177A2.5	processed_pseudogene	4.40095	*	*	*	*	*	*	*	*	*	*	*	*	*	*	*
ENSG00000269843	CTC-490E21.10	lincRNA	4.38908	*	*	*	*	*	*	*	*	*	*	*	*	*	*	*
ENSG00000265511	RP11-524F11.1	antisense	4.31686	*	*	*	*	*	*	*	*	*	*	*	*	*	*	*
ENSG00000237437	RP11-562M8.2	processed_pseudogene	4.2785	*	*	*	*	*	*	*	*	*	*	*	*	*	*	*
ENSG00000225075	RP11-426L16.3	antisense	4.24279	*	*	*	*	*	*	*	*	*	*	*	*	*	*	*
ENSG00000228069	RP11-100G15.3	unprocessed_pseudogene	4.24275	*	*	*	*	*	*	*	*	*	*	*	*	*	*	*
ENSG00000271828	CTD-2310F14.1	antisense	4.23778	*	*	*	*	*	*	*	*	*	*	*	*	*	*	*
ENSG00000196388	INCA1	protein_coding	4.20883	*	*	*	*	*	*	*	*	*	*	*	*	*	*	*
ENSG00000003987	MTMR7	protein_coding	4.19529	*	*	*	*	*	*	*	*	*	*	*	*	*	*	*
ENSG00000267532	MIR497HG	antisense	4.18455	*	*	*	*	*	*	*	*	*	*	*	*	*	*	*
ENSG00000236383	AC109326.1	protein_coding	4.18423	*	*	*	*	*	*	*	*	*	*	*	*	*	*	*
ENSG00000246477	AF131216.6	antisense	4.15208	*	*	*	*	*	*	*	*	*	*	*	*	*	*	*
ENSG00000262692	CTD-3195I5.3	antisense	4.13826	*	*	*	*	*	*	*	*	*	*	*	*	*	*	*
ENSG00000269910	RP11-73M18.10	antisense	4.12895	*	*	*	*	*	*	*	*	*	*	*	*	*	*	*
ENSG00000269148	AC092301.3	antisense	4.11835	*	*	*	*	*	*	*	*	*	*	*	*	*	*	*
ENSG00000267590	MRPS15P2	processed_pseudogene	4.09655	*	*	*	*	*	*	*	*	*	*	*	*	*	*	*
ENSG00000228634	RP4-534N18.2	lincRNA	4.08028	*	*	*	*	*	*	*	*	*	*	*	*	*	*	*
ENSG00000267023	LRRC37A16P	transcribed_unprocessed_pseudogene	4.07677	*	*	*	*	*	*	*	*	*	*	*	*	*	*	*
ENSG00000260808	CTD-2007L18.5	lincRNA	4.06642	*	*	*	*	*	*	*	*	*	*	*	*	*	*	*
ENSG00000278009	RP11-649E7.8	unprocessed_pseudogene	4.05878	*	*	*	*	*	*	*	*	*	*	*	*	*	*	*
ENSG00000243404	RPL35AP32	processed_pseudogene	4.04416	*	*	*	*	*	*	*	*	*	*	*	*	*	*	*
ENSG00000270993	RP11-1112G13.3	processed_pseudogene	4.02348	*	*	*	*	*	*	*	*	*	*	*	*	*	*	*
ENSG00000243339	RN7SL738P	misc_RNA	4.00833	*	*	*	*	*	*	*	*	*	*	*	*	*	*	*
ENSG00000269085	CTD-3222D19.10	antisense	3.98417	*	*	*	*	*	*	*	*	*	*	*	*	*	*	*
ENSG00000227245	RP11-136C24.2	lincRNA	3.96949	*	*	*	*	*	*	*	*	*	*	*	*	*	*	*
ENSG00000271580	RP11-536L3.4	processed_pseudogene	3.96349	*	*	*	*	*	*	*	*	*	*	*	*	*	*	*
ENSG00000236867	RP3-522J7.5	processed_pseudogene	3.96249	*	*	*	*	*	*	*	*	*	*	*	*	*	*	*
ENSG00000165995	CACNB2	protein_coding	3.94657	*	*	*	*	*	*	*	*	*	*	*	*	*	*	*
ENSG00000276180	HIST1H4I	protein_coding	3.94269	*	*	*	*	*	*	*	*	*	*	*	*	*	*	*
ENSG00000222383	RNA5SP203	rRNA	3.86587	*	*	*	*	*	*	*	*	*	*	*	*	*	*	*
ENSG00000232344	AC087163.2	processed_pseudogene	3.83792	*	*	*	*	*	*	*	*	*	*	*	*	*	*	*
ENSG00000178301	AQP11	protein_coding	3.83092	*	*	*	*	*	*	*	*	*	*	*	*	*	*	*
ENSG00000280213	UCKL1-AS1	antisense	3.81038	*	*	*	*	*	*	*	*	*	*	*	*	*	*	*
ENSG00000259712	CTD-2184D3.5	antisense	3.75491	*	*	*	*	*	*	*	*	*	*	*	*	*	*	*
ENSG00000222046	DCDC2B	protein_coding	3.73953	*	*	*	*	*	*	*	*	*	*	*	*	*	*	*
ENSG00000274653	RP11-347C12.11	antisense	3.7148	*	*	*	*	*	*	*	*	*	*	*	*	*	*	*
ENSG00000265293	ARGFXP2	processed_pseudogene	3.70783	*	*	*	*	*	*	*	*	*	*	*	*	*	*	*
ENSG00000229298	RP11-70L8.1	processed_pseudogene	3.68771	*	*	*	*	*	*	*	*	*	*	*	*	*	*	*
ENSG00000258439	RP11-173A8.2	processed_pseudogene	3.62532	*	*	*	*	*	*	*	*	*	*	*	*	*	*	*
ENSG00000245275	CTB-157D17.1	antisense	3.61662	*	*	*	*	*	*	*	*	*	*	*	*	*	*	*
ENSG00000232218	RP1-149A16.16	unprocessed_pseudogene	3.60031	*	*	*	*	*	*	*	*	*	*	*	*	*	*	*
ENSG00000254503	CTD-2521M24.4	processed_pseudogene	3.57906	*	*	*	*	*	*	*	*	*	*	*	*	*	*	*
ENSG00000224497	RPL36P4	processed_pseudogene	3.50706	*	*	*	*	*	*	*	*	*	*	*	*	*	*	*
ENSG00000133026	MYH10	protein_coding	3.49152	*	*	*	*	*	*	*	*	*	*	*	*	*	*	*
ENSG00000255445	RP11-573M3.3	processed_pseudogene	3.46935	*	*	*	*	*	*	*	*	*	*	*	*	*	*	*
ENSG00000260898	RP11-361M10.5	antisense	3.46801	*	*	*	*	*	*	*	*	*	*	*	*	*	*	*
ENSG00000234222	RP11-315I20.1	antisense	3.45949	*	*	*	*	*	*	*	*	*	*	*	*	*	*	*
ENSG00000229413	RP11-274B21.12	processed_pseudogene	3.44656	*	*	*	*	*	*	*	*	*	*	*	*	*	*	*
ENSG00000278811	LINC00624	antisense	3.40781	*	*	*	*	*	*	*	*	*	*	*	*	*	*	*
ENSG00000276101	RP11-455O6.8	antisense	3.37053	*	*	*	*	*	*	*	*	*	*	*	*	*	*	*
ENSG00000172404	DNAJB7	protein_coding	3.36384	*	*	*	*	*	*	*	*	*	*	*	*	*	*	*
ENSG00000225313	RP11-415J8.3	antisense	3.35561	*	*	*	*	*	*	*	*	*	*	*	*	*	*	*
ENSG00000243433	RP11-148K1.10	antisense	3.32567	*	*	*	*	*	*	*	*	*	*	*	*	*	*	*
ENSG00000279412	RP11-394B2.5	TEC	3.32038	*	*	*	*	*	*	*	*	*	*	*	*	*	*	*
ENSG00000224401	RP3-393P12.3	processed_pseudogene	3.29563	*	*	*	*	*	*	*	*	*	*	*	*	*	*	*
ENSG00000279434	RP11-85K15.3	TEC	3.29276	*	*	*	*	*	*	*	*	*	*	*	*	*	*	*
ENSG00000226493	RP11-524O24.2	processed_pseudogene	3.28763	*	*	*	*	*	*	*	*	*	*	*	*	*	*	*
ENSG00000120215	MLANA	protein_coding	3.28421	*	*	*	*	*	*	*	*	*	*	*	*	*	*	*
ENSG00000229431	RP1-92O14.6	antisense	3.23207	*	*	*	*	*	*	*	*	*	*	*	*	*	*	*
ENSG00000232149	RP5-1189B24.3	processed_pseudogene	3.12699	*	*	*	*	*	*	*	*	*	*	*	*	*	*	*
ENSG00000231731	AC010976.2	antisense	3.10838	*	*	*	*	*	*	*	*	*	*	*	*	*	*	*
ENSG00000197670	RP4-724E16.2	antisense	3.06921	*	*	*	*	*	*	*	*	*	*	*	*	*	*	*
ENSG00000269982	RP11-1020A11.2	antisense	3.05989	*	*	*	*	*	*	*	*	*	*	*	*	*	*	*
ENSG00000128617	OPN1SW	protein_coding	3.00438	*	*	*	*	*	*	*	*	*	*	*	*	*	*	*
ENSG00000261663	RP11-304L19.11	antisense	2.96954	*	*	*	*	*	*	*	*	*	*	*	*	*	*	*
ENSG00000138735	PDE5A	protein_coding	2.94033	*	*	*	*	*	*	*	*	*	*	*	*	*	*	*
ENSG00000230280	RP11-38O14.1	processed_pseudogene	2.90863	*	*	*	*	*	*	*	*	*	*	*	*	*	*	*
ENSG00000267136	RP11-53B2.3	antisense	2.90841	*	*	*	*	*	*	*	*	*	*	*	*	*	*	*
ENSG00000245156	RP11-867G23.3	lincRNA	2.88854	*	*	*	*	*	*	*	*	*	*	*	*	*	*	*
ENSG00000281691	RBM5-AS1	antisense	2.8835	*	*	*	*	*	*	*	*	*	*	*	*	*	*	*
ENSG00000268756	AC104534.2	antisense	2.85586	*	*	*	*	*	*	*	*	*	*	*	*	*	*	*
ENSG00000266936	CTC-215O4.4	antisense	2.85214	*	*	*	*	*	*	*	*	*	*	*	*	*	*	*
ENSG00000180189	HMGB1P14	processed_pseudogene	2.84273	*	*	*	*	*	*	*	*	*	*	*	*	*	*	*
ENSG00000228925	AC016722.4	antisense	2.81112	*	*	*	*	*	*	*	*	*	*	*	*	*	*	*
ENSG00000259322	RP11-762H8.1	antisense	2.76229	*	*	*	*	*	*	*	*	*	*	*	*	*	*	*
ENSG00000255843	AP000593.7	antisense	2.75216	*	*	*	*	*	*	*	*	*	*	*	*	*	*	*
ENSG00000271973	RP11-572O6.1	lincRNA	2.70438	*	*	*	*	*	*	*	*	*	*	*	*	*	*	*
ENSG00000228737	AC008781.7	antisense	2.6884	*	*	*	*	*	*	*	*	*	*	*	*	*	*	*
ENSG00000124251	TP53TG5	protein_coding	2.68049	*	*	*	*	*	*	*	*	*	*	*	*	*	*	*
ENSG00000270159	RP11-568J23.6	antisense	2.66706	*	*	*	*	*	*	*	*	*	*	*	*	*	*	*
ENSG00000237938	RP11-288I21.1	antisense	2.66221	*	*	*	*	*	*	*	*	*	*	*	*	*	*	*
ENSG00000280486	LLNLR-307A6.1	antisense	2.61227	*	*	*	*	*	*	*	*	*	*	*	*	*	*	*
ENSG00000166676	TVP23A	protein_coding	2.60028	*	*	*	*	*	*	*	*	*	*	*	*	*	*	*
ENSG00000180846	CSNK1G2-AS1	antisense	2.5659	*	*	*	*	*	*	*	*	*	*	*	*	*	*	*
ENSG00000203588	RP13-46G5.5	antisense	2.49053	*	*	*	*	*	*	*	*	*	*	*	*	*	*	*
ENSG00000279636	LINC00216	lincRNA	2.49009	*	*	*	*	*	*	*	*	*	*	*	*	*	*	*
ENSG00000235513	RP4-756G23.5	antisense	2.42617	*	*	*	*	*	*	*	*	*	*	*	*	*	*	*
ENSG00000279345	RP3-522J7.7	antisense	2.39167	*	*	*	*	*	*	*	*	*	*	*	*	*	*	*
ENSG00000171962	DRC3	protein_coding	2.22456	*	*	*	*	*	*	*	*	*	*	*	*	*	*	*
ENSG00000204618	RNF39	protein_coding	2.01407	*	*	*	*	*	*	*	*	*	*	*	*	*	*	*
ENSG00000266708	RP11-661O13.1	antisense	1.97652	*	*	*	*	*	*	*	*	*	*	*	*	*	*	*
ENSG00000173080	RXFP4	protein_coding	1.88569	*	*	*	*	*	*	*	*	*	*	*	*	*	*	*
ENSG00000225951	RP11-339B21.9	antisense	1.85489	*	*	*	*	*	*	*	*	*	*	*	*	*	*	*
ENSG00000108839	ALOX12	protein_coding	1.70922	*	*	*	*	*	*	*	*	*	*	*	*	*	*	*
ENSG00000182541	LIMK2	protein_coding	118.206		*	*	*	*	*	*	*	*	*	*	*	*	*	*
ENSG00000223534	XXbac-BPG254F23.5	antisense	47.2747	*	*	*	*	*	*	*		*	*	*	*	*	*	*
ENSG00000210176	MT-TH	Mt_tRNA	33.9605	*	*	*	*	*	*	*		*	*	*	*	*	*	*
ENSG00000251991	RNU7-49P	snRNA	33.5499	*	*	*	*	*	*	*	*	*	*	*	*	*	*
ENSG00000230953	RP4-631H13.6	processed_pseudogene	30.4746	*		*	*	*	*	*	*	*	*	*	*	*	*	*
ENSG00000237593	RP11-317B3.2	processed_pseudogene	22.3077	*	*		*	*	*	*	*	*	*	*	*	*	*	*
ENSG00000267203	SNRPGP4	processed_pseudogene	19.28	*		*	*	*	*	*	*	*	*	*	*	*	*	*
ENSG00000202290	RNA5SP37	rRNA	18.2964	*	*	*	*	*	*	*	*	*	*	*	*	*	*
ENSG00000271730	RP11-787I22.3	antisense	16.9844	*	*	*	*	*	*	*	*	*	*	*	*	*	*
ENSG00000234511	C5orf58	protein_coding	15.0893	*	*		*	*	*	*	*	*	*	*	*	*	*	*
ENSG00000106246	PTCD1	protein_coding	14.1183	*	*	*	*	*	*	*	*	*		*	*	*	*	*
ENSG00000187824	TMEM220	protein_coding	13.9155		*	*	*	*	*	*	*	*	*	*	*	*	*	*
ENSG00000223254	RF00019	misc_RNA	13.817	*	*	*	*	*	*	*	*	*	*	*	*	*	*
ENSG00000249047	RP11-478C1.3	processed_pseudogene	13.7463	*	*	*	*	*	*	*	*	*	*	*	*	*	*
ENSG00000251034	RP11-582J16.4	antisense	13.5875		*	*	*	*	*	*	*	*	*	*	*	*	*	*
ENSG00000248544	CTB-47B11.3	antisense	13.494		*	*	*	*	*	*	*	*	*	*	*	*	*	*
ENSG00000126215	XRCC3	protein_coding	13.0077	*	*	*	*	*	*	*	*	*	*	*	*	*	*
ENSG00000277548	RP11-139H15.6	sense_intronic	12.9263	*	*	*	*	*	*	*	*	*	*	*	*	*	*
ENSG00000199332	RF00019	misc_RNA	12.71	*	*	*	*	*	*	*	*	*	*	*	*	*	*
ENSG00000277728	RP11-143K11.7	antisense	12.037	*	*	*	*	*	*	*	*	*	*	*	*		*	*
ENSG00000222421	RF00019	misc_RNA	11.6727		*	*	*	*	*	*	*	*	*	*	*	*	*	*
ENSG00000237399	RP11-298E9.3	antisense	11.2622	*	*	*	*	*	*	*	*	*	*	*	*	*	*
ENSG00000253328	KB-431C1.3	unprocessed_pseudogene	11.2289	*	*	*	*	*	*	*	*	*	*		*	*	*	*
ENSG00000222808	RNU4-47P	snRNA	11.2021	*	*	*	*	*	*	*	*	*	*	*	*	*	*
ENSG00000274985	RP11-534G20.4	unprocessed_pseudogene	10.8746	*	*		*	*	*	*	*	*	*	*	*	*	*	*
ENSG00000157734	SNX22	protein_coding	10.4053	*	*		*	*	*	*	*	*	*	*	*	*	*	*
ENSG00000268355	AC006129.1	lincRNA	10.3224	*	*		*	*	*	*	*	*	*	*	*	*	*	*
ENSG00000206762	RNU6-418P	snRNA	9.88446		*	*	*	*	*	*	*	*	*	*	*	*	*	*
ENSG00000226394	RP11-413E1.2	processed_pseudogene	9.81456		*	*	*	*	*	*	*	*	*	*	*	*	*	*
ENSG00000275665	CTB-58E17.9	antisense	9.80681	*		*	*	*	*	*	*	*	*	*	*	*	*	*
ENSG00000108187	PBLD	protein_coding	9.65724		*	*	*	*	*	*	*	*	*	*	*	*	*	*
ENSG00000237641	RP11-690I21.1	processed_pseudogene	9.60992		*	*	*	*	*	*	*	*	*	*	*	*	*	*
ENSG00000264924	RP11-799B12.2	antisense	9.00246	*		*	*	*	*	*	*	*	*	*	*	*	*	*
ENSG00000229979	U82670.9	processed_pseudogene	8.93907		*	*	*	*	*	*	*	*	*	*	*	*	*	*
ENSG00000226874	AC005154.8	processed_pseudogene	8.86415	*	*	*	*	*	*	*	*	*	*	*	*		*	*
ENSG00000258554	RP11-973D8.4	antisense	8.84605	*		*	*	*	*	*	*	*	*	*	*	*	*	*
ENSG00000274124	RP11-474C8.8	antisense	8.79998	*	*	*	*	*	*	*	*	*	*	*	*	*	*
ENSG00000235079	RP11-108P2.1	antisense	8.74287		*	*	*	*	*	*	*	*	*	*	*	*	*	*
ENSG00000255933	RP11-495K9.5	lincRNA	8.69895	*	*	*	*	*	*	*	*	*	*	*	*	*	*
ENSG00000246214	RP11-260E18.1	antisense	8.4675	*	*	*		*	*	*	*	*	*	*	*	*	*	*
ENSG00000266651	RP11-138I1.3	lincRNA	7.90219	*		*	*	*	*	*	*	*	*	*	*	*	*	*
ENSG00000255274	RP11-652L8.2	protein_coding	7.57628	*	*	*	*	*	*	*	*	*	*	*	*		*	*
ENSG00000280194	AD000864.6	TEC	7.40225	*	*	*	*	*	*	*	*	*	*	*		*	*	*
ENSG00000256705	CTD-2017C7.1	antisense	7.31865	*	*	*	*	*	*	*	*	*	*	*	*	*	*
ENSG00000258471	RP11-84C10.4	antisense	6.89306		*	*	*	*	*	*	*	*	*	*	*	*	*	*
ENSG00000258951	CTD-2540L5.3	processed_pseudogene	6.85836	*	*	*	*	*	*	*	*	*	*	*	*	*	*
ENSG00000236732	AC094019.4	unprocessed_pseudogene	6.85521		*	*	*	*	*	*	*	*	*	*	*	*	*	*
ENSG00000207129	RNA5SP187	rRNA	6.83116		*	*	*	*	*	*	*	*	*	*	*	*	*	*
ENSG00000246334	RP11-1334A24.4	antisense	6.81262	*	*	*	*	*	*	*	*	*	*	*	*		*	*
ENSG00000241114	AC008280.3	processed_pseudogene	6.75052	*	*	*	*	*	*	*	*	*	*	*	*	*	*
ENSG00000274765	RP11-139H15.7	sense_intronic	6.68857	*	*	*	*	*	*	*	*	*	*	*	*	*	*
ENSG00000225864	HCG4P11	unprocessed_pseudogene	6.67517	*		*	*	*	*	*	*	*	*	*	*	*	*	*
ENSG00000230593	AC090804.1	processed_pseudogene	6.61832	*	*	*	*	*	*	*	*	*	*	*	*	*	*
ENSG00000283418	RF00026	snRNA	6.61619	*	*	*	*	*	*	*	*	*	*	*	*	*	*
ENSG00000257596	RP11-968A15.2	antisense	6.43105		*	*	*	*	*	*	*	*	*	*	*	*	*	*
ENSG00000244124	RP11-271K21.7	antisense	6.30355	*	*	*	*	*	*	*	*	*	*	*		*	*	*
ENSG00000245148	RP11-31L22.4	antisense	6.20102	*	*	*	*	*	*	*	*	*	*	*	*		*	*
ENSG00000271267	RP11-29H23.7	processed_pseudogene	6.19325		*	*	*	*	*	*	*	*	*	*	*	*	*	*
ENSG00000279507	RP11-723O4.7	TEC	6.1908		*	*	*	*	*	*	*	*	*	*	*	*	*	*
ENSG00000279488	AC004623.3	TEC	5.98279		*	*	*	*	*	*	*	*	*	*	*	*	*	*
ENSG00000259212	CTD-3065B20.2	antisense	5.93145	*		*	*	*	*	*	*	*	*	*	*	*	*	*
ENSG00000238711	RNY4P25	misc_RNA	5.84541	*	*	*	*	*	*	*	*	*	*		*	*	*	*
ENSG00000264273	CTD-2145A24.4	antisense	5.73547	*	*	*	*	*	*	*	*	*	*	*	*		*	*
ENSG00000235085	AC091153.4	antisense	5.61846		*	*	*	*	*	*	*	*	*	*	*	*	*	*
ENSG00000263393	RP11-53I6.4	antisense	5.49681	*	*	*	*	*	*	*	*	*	*	*	*	*	*
ENSG00000233849	AC022201.5	antisense	5.40121	*	*	*	*	*	*	*		*	*	*	*	*	*	*
ENSG00000232273	FTHL1	processed_pseudogene	5.36635	*	*	*	*	*	*	*	*	*	*	*	*	*	*
ENSG00000113555	PCDH12	protein_coding	5.36628	*		*	*	*	*	*	*	*	*	*	*	*	*	*
ENSG00000270679	CTC-512J12.7	processed_pseudogene	5.19712	*		*	*	*	*	*	*	*	*	*	*	*	*	*
ENSG00000238199	RP4-796F18.2	processed_pseudogene	5.19667		*	*	*	*	*	*	*	*	*	*	*	*	*	*
ENSG00000258260	RP11-977G19.14	antisense	5.14148		*	*	*	*	*	*	*	*	*	*	*	*	*	*
ENSG00000267342	RP11-552F3.10	antisense	5.13341		*	*	*	*	*	*	*	*	*	*	*	*	*	*
ENSG00000274164	RNA5SP439	rRNA	5.12773		*	*	*	*	*	*	*	*	*	*	*	*	*	*
ENSG00000258928	RP11-463J10.2	antisense	5.12228	*	*	*	*	*	*	*	*	*	*	*	*	*	*
ENSG00000213018	AL590762.11	processed_pseudogene	5.09496	*	*	*	*	*	*	*	*	*	*	*	*	*	*
ENSG00000234040	RP11-254B13.4	processed_pseudogene	5.08948	*	*	*	*	*	*	*	*	*	*	*	*	*	*
ENSG00000115556	PLCD4	protein_coding	4.95369	*		*	*	*	*	*	*	*	*	*	*	*	*	*
ENSG00000217078	RP1-13D10.3	processed_pseudogene	4.90681		*	*	*	*	*	*	*	*	*	*	*	*	*	*
ENSG00000270728	RP4-657E11.10	processed_pseudogene	4.83168	*	*	*	*	*	*	*	*	*	*	*	*	*	*
ENSG00000231340	RP11-258C19.3	processed_pseudogene	4.80908		*	*	*	*	*	*	*	*	*	*	*	*	*	*
ENSG00000261528	AC002400.1	processed_pseudogene	4.80454	*	*	*	*	*	*	*	*	*	*	*	*	*	*
ENSG00000172568	FNDC9	protein_coding	4.79263		*	*	*	*	*	*	*	*	*	*	*	*	*	*
ENSG00000200344	RF00019	misc_RNA	4.77713	*	*	*	*	*	*	*	*	*	*	*		*	*	*
ENSG00000244161	RP11-456N14.2	antisense	4.71899		*	*	*	*	*	*	*	*	*	*	*	*	*	*
ENSG00000271711	RP11-392O18.2	processed_pseudogene	4.63224	*	*	*	*	*	*	*	*	*	*	*	*	*	*
ENSG00000261573	RP11-553K8.5	antisense	4.59763	*	*	*	*	*	*	*	*	*	*	*	*	*	*
ENSG00000228302	RP11-186N15.3	antisense	4.52691		*	*	*	*	*	*	*	*	*	*	*	*	*	*
ENSG00000259442	RP11-752G15.8	antisense	4.4961		*	*	*	*	*	*	*	*	*	*	*	*	*	*
ENSG00000254263	RP11-473O4.4	lincRNA	4.45684	*	*	*	*	*	*	*	*	*	*	*	*	*	*
ENSG00000230912	RP3-508I15.10	antisense	4.43084		*	*	*	*	*	*	*	*	*	*	*	*	*	*
ENSG00000206881	RNU6-190P	snRNA	4.33769	*	*	*	*	*	*	*	*	*	*	*	*	*	*
ENSG00000231084	CTA-253N17.1	processed_pseudogene	4.27892	*	*	*	*	*	*	*	*	*	*	*	*	*	*
ENSG00000231799	RP13-93L13.2	processed_pseudogene	4.23405	*	*		*	*	*	*	*	*	*	*	*	*	*	*
ENSG00000270822	RP11-730B22.1	processed_pseudogene	4.22723		*	*	*	*	*	*	*	*	*	*	*	*	*	*
ENSG00000253854	RP11-10N23.2	antisense	4.19399		*	*	*	*	*	*	*	*	*	*	*	*	*	*
ENSG00000267769	CTB-50L17.9	antisense	4.1733	*	*	*	*	*	*	*	*	*	*	*	*		*	*
ENSG00000268970	CTD-3099C6.11	sense_intronic	4.16631	*		*	*	*	*	*	*	*	*	*	*	*	*	*
ENSG00000272359	RNU4-89P	snRNA	4.12593	*	*	*	*	*	*	*	*	*	*	*	*	*	*
ENSG00000099974	DDTL	protein_coding	4.11064		*	*	*	*	*	*	*	*	*	*	*	*	*	*
ENSG00000276663	RP11-407G23.7	antisense	4.04554		*	*	*	*	*	*	*	*	*	*	*	*	*	*
ENSG00000242154	RP4-778K6.3	antisense	4.00661	*	*	*	*	*	*	*	*	*	*	*	*	*	*
ENSG00000266954	RP11-701H16.4	antisense	3.99979	*	*	*		*	*	*	*	*	*	*	*	*	*	*
ENSG00000268938	AC005387.3	antisense	3.96296	*	*	*	*	*	*	*	*	*	*	*	*		*	*
ENSG00000271428	RP1-224A6.8	processed_pseudogene	3.95222	*	*	*	*	*	*	*	*	*	*	*	*	*	*
ENSG00000267800	RP11-49K24.5	processed_pseudogene	3.8969	*		*	*	*	*	*	*	*	*	*	*	*	*	*
ENSG00000248641	HMGA1P2	processed_pseudogene	3.87628		*	*	*	*	*	*	*	*	*	*	*	*	*	*
ENSG00000284994	RP13-210D15.10	lincRNA	3.85486	*	*	*	*	*	*	*	*	*	*	*	*	*	*
ENSG00000272240	RP5-855D21.1	antisense	3.77545		*	*	*	*	*	*	*	*	*	*	*	*	*	*
ENSG00000272834	RP5-1042K10.13	antisense	3.74205	*	*	*	*	*	*	*	*	*	*	*	*		*	*
ENSG00000231296	RP1-39G22.4	processed_pseudogene	3.73152	*	*	*	*	*	*	*	*	*	*		*	*	*	*
ENSG00000230946	RP4-549L20.2	processed_pseudogene	3.67588	*	*	*	*	*	*	*	*	*	*	*	*	*	*
ENSG00000244265	RP11-103G8.4	antisense	3.67474	*		*	*	*	*	*	*	*	*	*	*	*	*	*
ENSG00000233330	RP1-12G14.7	antisense	3.53471	*	*	*	*	*	*	*	*		*	*	*	*	*	*
ENSG00000277299	RP11-837J7.4	antisense	3.51846	*	*	*	*	*	*	*	*	*	*	*	*	*	*
ENSG00000258136	RP11-864J10.4	antisense	3.5165		*	*	*	*	*	*	*	*	*	*	*	*	*	*
ENSG00000271984	RP3-337O18.9	antisense	3.51434	*	*	*	*	*	*	*	*	*	*	*	*		*	*
ENSG00000269235	CTC-429C10.4	antisense	3.50825	*	*	*	*	*	*	*	*	*	*	*	*	*	*
ENSG00000244932	RP11-529F4.1	unprocessed_pseudogene	3.4898		*	*	*	*	*	*	*	*	*	*	*	*	*	*
ENSG00000280502	RF00017	misc_RNA	3.46162		*	*	*	*	*	*	*	*	*	*	*	*	*	*
ENSG00000181322	NME9	protein_coding	3.40231	*	*	*	*	*	*	*	*	*	*	*	*		*	*
ENSG00000250015	CTC-339F2.2	lincRNA	3.34154	*	*	*	*	*	*	*	*	*	*	*	*	*	*
ENSG00000243055	RP11-242C19.3	antisense	3.30779	*	*	*	*	*	*	*	*	*	*	*	*	*		*
ENSG00000243243	AC073130.3	antisense	3.2822	*	*	*	*	*	*	*	*	*	*	*	*	*	*
ENSG00000232807	RP11-536K7.3	antisense	3.24406		*	*	*	*	*	*	*	*	*	*	*	*	*	*
ENSG00000224618	AC096921.2	processed_pseudogene	3.24302	*	*	*	*	*	*	*	*	*	*		*	*	*	*
ENSG00000102302	FGD1	protein_coding	3.19397		*	*	*	*	*	*	*	*	*	*	*	*	*	*
ENSG00000227799	AC012358.4	processed_pseudogene	3.1888	*	*	*	*	*	*	*	*	*	*	*	*		*	*
ENSG00000275506	CTD-2062A1.2	processed_pseudogene	3.18197	*	*	*	*	*	*	*	*	*	*	*	*	*	*
ENSG00000273950	RF00017	misc_RNA	3.17642		*	*	*	*	*	*	*	*	*	*	*	*	*	*
ENSG00000232186	RP11-311P8.2	processed_pseudogene	3.16543	*	*	*	*	*	*	*	*	*	*	*	*	*	*
ENSG00000270903	RP1-69B10.3	processed_pseudogene	3.12495		*	*	*	*	*	*	*	*	*	*	*	*	*	*
ENSG00000249068	CTC-287O8.1	processed_pseudogene	3.11997	*	*	*	*	*	*	*	*	*	*	*	*	*	*
ENSG00000187186	RP11-195F19.5	protein_coding	3.0749	*	*		*	*	*	*	*	*	*	*	*	*	*	*
ENSG00000275515	RP11-295D4.7	processed_pseudogene	3.04708		*	*	*	*	*	*	*	*	*	*	*	*	*	*
ENSG00000274967	RF00019	misc_RNA	3.01184	*	*	*	*	*	*		*	*	*	*	*	*	*	*
ENSG00000282951	CTC-490E21.14	antisense	2.97209	*	*	*	*	*	*	*	*	*	*	*	*		*	*
ENSG00000225721	RP11-269F19.2	antisense	2.96964	*		*	*	*	*	*	*	*	*	*	*	*	*	*
ENSG00000240751	RP11-553D4.2	processed_pseudogene	2.95274		*	*	*	*	*	*	*	*	*	*	*	*	*	*
ENSG00000253754	RP11-35G22.1	antisense	2.94049	*	*	*	*	*	*	*	*	*	*	*	*	*	*
ENSG00000157110	RBPMS	protein_coding	2.81747		*	*	*	*	*	*	*	*	*	*	*	*	*	*
ENSG00000256250	RP11-989F5.1	lincRNA	2.80294		*	*	*	*	*	*	*	*	*	*	*	*	*	*
ENSG00000235419	AC010149.4	antisense	2.75141	*		*	*	*	*	*	*	*	*	*	*	*	*	*
ENSG00000269194	AC006942.4	antisense	2.72718	*		*	*	*	*	*	*	*	*	*	*	*	*	*
ENSG00000225400	RP11-1114A5.5	processed_pseudogene	2.7044		*	*	*	*	*	*	*	*	*	*	*	*	*	*
ENSG00000233613	RP11-230F18.2	antisense	2.70263	*	*	*	*	*	*		*	*	*	*	*	*	*	*
ENSG00000256116	RP11-783K16.14	antisense	2.64886		*	*	*	*	*	*	*	*	*	*	*	*	*	*
ENSG00000251330	CTD-2283N19.1	antisense	2.63233		*	*	*	*	*	*	*	*	*	*	*	*	*	*
ENSG00000284738	RP11-422P24.13	antisense	2.62104	*	*	*	*	*	*	*	*	*	*		*	*	*	*
ENSG00000259556	RP11-56B16.2	unprocessed_pseudogene	2.61334	*	*	*	*	*	*	*	*	*	*	*	*	*	*
ENSG00000236018	RP4-814D15.1	processed_pseudogene	2.60358	*	*	*	*	*	*	*	*	*	*	*	*	*	*
ENSG00000228352	RP11-537H15.3	antisense	2.60338	*	*		*	*	*	*	*	*	*	*	*	*	*	*
ENSG00000268070	AC006539.3	processed_pseudogene	2.59664		*	*	*	*	*	*	*	*	*	*	*	*	*	*
ENSG00000225798	AC025918.2	antisense	2.5878	*	*	*	*	*	*	*	*		*	*	*	*	*	*
ENSG00000251455	RP11-164P12.3	antisense	2.58653		*	*	*	*	*	*	*	*	*	*	*	*	*	*
ENSG00000259211	RP11-64K12.8	antisense	2.57769		*	*	*	*	*	*	*	*	*	*	*	*	*	*
ENSG00000253167	RP11-6D1.5	antisense	2.5744		*	*	*	*	*	*	*	*	*	*	*	*	*	*
ENSG00000236890	XXbac-B476C20.11	processed_pseudogene	2.5701		*	*	*	*	*	*	*	*	*	*	*	*	*	*
ENSG00000143882	ATP6V1C2	protein_coding	2.51646	*	*	*	*	*	*	*	*	*	*	*	*	*		*
ENSG00000225335	XXbac-B476C20.9	antisense	2.51124		*	*	*	*	*	*	*	*	*	*	*	*	*	*
ENSG00000279469	RP11-215P8.2	TEC	2.49405	*	*	*	*	*	*	*	*	*	*	*	*	*	*
ENSG00000121957	GPSM2	protein_coding	2.36938		*	*	*	*	*	*	*	*	*	*	*	*	*	*
ENSG00000233122	CTAGE7	processed_pseudogene	2.33205		*	*	*	*	*	*	*	*	*	*	*	*	*	*
ENSG00000254618	TMED10P1	processed_pseudogene	2.324		*	*	*	*	*	*	*	*	*	*	*	*	*	*
ENSG00000233739	RP5-1039K5.13	antisense	2.27777	*		*	*	*	*	*	*	*	*	*	*	*	*	*
ENSG00000261604	CTD-2636A23.2	antisense	2.26595		*	*	*	*	*	*	*	*	*	*	*	*	*	*
ENSG00000228686	RP11-492I21.1	antisense	2.21901	*	*	*	*	*	*	*	*	*	*	*	*	*		*
ENSG00000170271	FAXDC2	protein_coding	2.20645		*	*	*	*	*	*	*	*	*	*	*	*	*	*
ENSG00000101162	TUBB1	protein_coding	2.08822		*	*	*	*	*	*	*	*	*	*	*	*	*	*
ENSG00000250848	CTD-2083E4.5	processed_pseudogene	2.06892		*	*	*	*	*	*	*	*	*	*	*	*	*	*
ENSG00000216639	RP3-355L5.3	processed_pseudogene	2.03031		*	*	*	*	*	*	*	*	*	*	*	*	*	*
ENSG00000124091	GCNT7	protein_coding	1.9294	*	*	*	*		*	*	*	*	*	*	*	*	*	*
ENSG00000262777	RP11-818O24.3	antisense	1.88856	*	*	*	*	*	*	*	*	*		*	*	*	*	*
ENSG00000272758	RP11-299J3.8	antisense	1.88362		*	*	*	*	*	*	*	*	*	*	*	*	*	*
ENSG00000152767	FARP1	protein_coding	1.81889	*	*	*	*	*	*	*	*	*	*	*	*	*	*
ENSG00000261002	RP11-546B15.1	antisense	1.81384		*	*	*	*	*	*	*	*	*	*	*	*	*	*
ENSG00000188343	FAM92A1	protein_coding	1.807		*	*	*	*	*	*	*	*	*	*	*	*	*	*
ENSG00000280211	RP11-2C24.3	TEC	1.74374	*	*	*	*	*	*	*	*	*	*	*	*		*	*
ENSG00000234494	AC003665.1	antisense	1.72077	*		*	*	*	*	*	*	*	*	*	*	*	*	*
ENSG00000186710	CFAP73	protein_coding	1.59574	*	*	*	*	*	*	*	*	*		*	*	*	*	*
ENSG00000162892	IL24	protein_coding	97.369			*	*	*	*	*	*	*	*	*	*	*	*	*
ENSG00000230325	RP11-385F5.4	antisense	42.0346	*	*	*	*	*	*	*	*	*	*	*	*		*
ENSG00000238018	AC093110.3	antisense	33.9675			*	*	*	*	*	*	*	*	*	*	*	*	*
ENSG00000249119	CTB-36O1.2	processed_pseudogene	31.9863	*	*	*	*	*	*	*	*	*		*	*		*	*
ENSG00000251880	RNU7-75P	snRNA	30.979	*	*	*	*	*	*	*	*	*	*	*	*		*
ENSG00000210184	MT-TS2	Mt_tRNA	25.5576		*	*	*	*	*		*	*	*	*	*	*	*	*
ENSG00000200579	RF00019	misc_RNA	23.1961	*	*	*	*	*	*	*	*	*	*	*	*		*
ENSG00000262312	LA16c-390H2.4	antisense	21.9686			*	*	*	*	*	*	*	*	*	*	*	*	*
ENSG00000271680	RP11-564A8.8	processed_pseudogene	21.3496			*	*	*	*	*	*	*	*	*	*	*	*	*
ENSG00000243686	RPLP1P11	processed_pseudogene	19.7642	*	*	*	*	*	*	*	*	*	*	*	*		*
ENSG00000143819	EPHX1	protein_coding	19.6483			*	*	*	*	*	*	*	*	*	*	*	*	*
ENSG00000201134	RF00019	misc_RNA	19.4085			*	*	*	*	*	*	*	*	*	*	*	*	*
ENSG00000263050	RP11-667K14.3	lincRNA	19.1857	*	*	*	*	*	*	*	*	*	*	*	*		*
ENSG00000227782	CTC-529I10.2	antisense	18.1543	*	*	*	*	*	*	*	*	*	*	*	*		*
ENSG00000240527	RP11-429G19.3	sense_intronic	16.8252		*		*	*	*	*	*	*	*	*	*	*	*	*
ENSG00000250659	RP11-864I4.3	antisense	14.9722	*	*	*	*	*	*	*	*	*	*	*	*		*
ENSG00000185291	IL3RA	protein_coding	14.6463			*	*	*	*	*	*	*	*	*	*	*	*	*
ENSG00000238364	RNU7-140P	snRNA	13.8383	*	*	*	*	*	*	*	*	*	*	*	*		*
ENSG00000255857	RP1-278C19.3	antisense	12.6389	*			*	*	*	*	*	*	*	*	*	*	*	*
ENSG00000251794	RNU6-237P	snRNA	12.2505	*	*	*	*	*	*	*	*	*	*	*	*		*
ENSG00000222501	RNU4-25P	snRNA	11.9091	*	*			*	*	*	*	*	*	*	*	*	*	*
ENSG00000257226	CTD-2252P21.1	antisense	11.226	*	*	*	*	*	*	*	*	*	*	*	*		*
ENSG00000140398	NEIL1	protein_coding	11.2061	*	*			*	*	*	*	*	*	*	*	*	*	*
ENSG00000252026	RNU6-1262P	snRNA	11.1997		*		*	*	*	*	*	*	*	*	*	*	*	*
ENSG00000207752	MIR199A1	miRNA	10.5379	*	*	*	*	*	*	*	*	*	*	*	*		*
ENSG00000258930	RP5-1163L11.2	transcribed_processed_pseudogene	10.4147	*	*	*	*	*	*	*	*	*	*	*	*		*
ENSG00000245261	RP3-330M21.5	antisense	9.86291	*	*	*	*	*	*	*	*	*	*	*	*		*
ENSG00000199906	RNU5B-2P	snRNA	9.6845	*	*	*	*	*	*	*	*	*	*	*	*		*
ENSG00000267265	CTC-550B14.7	antisense	9.56053	*	*	*		*	*	*	*	*	*	*	*		*	*
ENSG00000228366	RP11-18B3.3	processed_pseudogene	9.49697	*	*	*	*	*	*	*	*	*	*	*	*		*
ENSG00000261267	RP11-44I10.3	antisense	9.43775	*	*	*	*	*	*	*	*	*	*	*	*		*
ENSG00000239300	RP11-400L8.2	antisense	9.41929	*	*	*	*	*	*	*	*	*		*	*	*	*
ENSG00000269506	RP11-571I18.5	antisense	9.26046	*	*	*	*	*	*	*	*	*	*	*	*		*
ENSG00000255040	RP11-677N16.1	processed_pseudogene	8.65201			*	*	*	*	*	*	*	*	*	*	*	*	*
ENSG00000200041	RF00019	misc_RNA	8.62207	*	*	*	*	*	*	*	*	*	*	*	*		*
ENSG00000232926	AC000078.5	processed_pseudogene	8.6149	*	*	*	*	*	*	*	*	*	*	*	*		*
ENSG00000255823	MTRNR2L8	protein_coding	8.46498	*	*	*		*	*	*	*	*	*	*	*	*	*
ENSG00000274758	RP1-59D14.10	antisense	8.34139	*	*	*	*	*	*	*	*	*	*	*	*		*
ENSG00000253829	RP11-723D22.3	antisense	8.23196	*	*	*	*	*	*	*	*	*	*	*	*		*
ENSG00000221507	RNU6ATAC40P	snRNA	8.21241	*	*	*	*	*	*	*	*	*	*	*	*		*
ENSG00000253439	CTC-209H22.2	processed_pseudogene	8.16266	*	*	*	*	*	*	*	*	*	*	*	*		*
ENSG00000275888	RP13-516M14.10	antisense	8.1157			*	*	*	*	*	*	*	*	*	*	*	*	*
ENSG00000222051	RNU6-1165P	snRNA	8.07569	*	*	*	*	*	*	*	*	*	*	*	*		*
ENSG00000280014	AC006129.3	TEC	7.9296			*	*	*	*	*	*	*	*	*	*	*	*	*
ENSG00000124104	SNX21	protein_coding	7.75666			*	*	*	*	*	*	*	*	*	*	*	*	*
ENSG00000177669	MBOAT4	protein_coding	7.64106	*			*	*	*	*	*	*	*	*	*	*	*	*
ENSG00000200152	RNU6-216P	snRNA	7.47275		*	*	*		*	*	*	*	*	*	*	*	*	*
ENSG00000252503	RNU6-531P	snRNA	7.32819	*	*	*	*	*	*	*	*	*	*		*	*	*
ENSG00000259598	RP11-275I4.1	antisense	7.30092			*	*	*	*	*	*	*	*	*	*	*	*	*
ENSG00000222224	RF00019	misc_RNA	7.15963		*	*	*	*	*	*	*	*	*	*	*	*	*
ENSG00000227176	AC092641.2	processed_pseudogene	7.15117	*	*	*	*	*	*	*	*	*	*	*	*		*
ENSG00000206913	RF00409	snoRNA	7.03004	*	*	*	*	*	*	*	*	*	*	*	*		*
ENSG00000270706	CTD-2301A4.5	processed_pseudogene	6.96085	*	*	*	*	*	*	*	*	*	*	*	*		*
ENSG00000186318	BACE1	protein_coding	6.86789			*	*	*	*	*	*	*	*	*	*	*	*	*
ENSG00000183562	CTC-343N3.1	antisense	6.84528			*	*	*	*	*	*	*	*	*	*	*	*	*
ENSG00000230433	RP1-20B11.2	antisense	6.74435	*	*	*	*	*	*	*	*	*	*	*	*		*
ENSG00000234338	RP11-797H7.1	processed_pseudogene	6.70797			*	*	*	*	*	*	*	*	*	*	*	*	*
ENSG00000228137	AP001469.7	antisense	6.70374	*	*	*	*	*	*	*	*	*	*	*	*		*
ENSG00000272842	RP11-513M16.7	antisense	6.68358	*	*	*	*	*	*	*	*	*	*	*	*		*
ENSG00000223263	RNU6-387P	snRNA	6.59314	*	*	*	*	*	*		*		*	*	*	*	*	*
ENSG00000268061	NAPA-AS1	antisense	6.5053	*	*	*	*	*	*	*	*	*		*		*	*	*
ENSG00000281021	RP1-12G14.9	antisense	6.49998	*	*	*	*	*	*	*	*	*	*	*	*		*
ENSG00000264937	AC100830.5	antisense	6.49205	*	*	*	*	*	*	*	*	*	*	*	*		*
ENSG00000260545	CTB-134F13.1	antisense	6.45582	*	*	*	*	*	*	*	*	*	*	*	*		*
ENSG00000259407	RP11-158M2.3	antisense	6.41672	*	*	*	*	*	*	*	*	*		*		*	*	*
ENSG00000261592	RP11-178L8.3	antisense	6.33156	*	*	*	*	*	*	*	*	*	*	*	*		*
ENSG00000101278	RPS10L	processed_pseudogene	6.31779	*	*	*	*	*	*	*	*	*	*	*	*			*
ENSG00000244425	RN7SL268P	misc_RNA	6.19171		*	*	*	*	*	*	*	*	*	*	*		*	*
ENSG00000181773	GPR3	protein_coding	6.12596	*	*	*	*	*	*	*	*	*	*	*	*		*
ENSG00000219881	GAPDHP42	processed_pseudogene	6.06333	*	*	*	*	*	*	*	*	*	*	*	*		*
ENSG00000227413	RP5-1042K10.12	processed_pseudogene	6.04543	*	*	*	*	*	*	*	*	*	*	*	*		*
ENSG00000264493	MIR4298	miRNA	5.96982	*	*	*	*	*	*	*	*		*	*	*		*	*
ENSG00000206743	RNU6-484P	snRNA	5.96383	*	*	*	*	*	*	*	*	*	*	*	*		*
ENSG00000232354	RP11-219I21.2	antisense	5.81652	*	*			*	*	*	*	*	*	*	*	*	*	*
ENSG00000267565	CTC-559E9.8	antisense	5.81525			*	*	*	*	*	*	*	*	*	*	*	*	*
ENSG00000278341	RP5-1142A6.10	antisense	5.79079	*		*	*	*	*	*	*	*	*		*	*	*	*
ENSG00000243431	RPL5P30	processed_pseudogene	5.77108	*		*	*	*	*	*	*		*	*	*	*	*	*
ENSG00000239964	RN7SL748P	misc_RNA	5.75542	*	*	*	*	*	*	*	*	*	*	*	*		*
ENSG00000183977	PP2D1	protein_coding	5.73882	*	*	*	*	*	*	*	*	*	*	*	*		*
ENSG00000280046	RP11-1099M24.6	TEC	5.69743	*	*	*	*	*	*	*	*	*	*	*	*		*
ENSG00000267501	RP11-108P20.2	lincRNA	5.68944			*	*	*	*	*	*	*	*	*	*	*	*	*
ENSG00000231845	RP11-627C21.1	processed_pseudogene	5.65141	*	*	*	*	*	*	*	*	*	*	*	*		*
ENSG00000244513	CTD-2013N24.2	antisense	5.55896	*	*	*	*	*	*	*	*	*	*	*	*		*
ENSG00000269086	CTC-523E23.5	lincRNA	5.52216			*	*	*	*	*	*	*	*	*	*	*	*	*
ENSG00000253676	TAGLN2P1	processed_pseudogene	5.50747	*	*	*	*	*	*	*	*	*	*	*	*		*
ENSG00000261215	RP11-195F19.30	processed_transcript	5.41266	*	*	*	*	*	*	*	*	*	*	*	*		*
ENSG00000230322	RP3-323N1.2	antisense	5.35686	*	*	*	*	*	*	*	*	*	*	*	*		*
ENSG00000270911	RP11-272L13.4	processed_pseudogene	5.26252	*	*	*	*	*	*	*	*	*	*	*	*		*
ENSG00000162576	MXRA8	protein_coding	5.21569	*	*	*	*	*	*	*	*	*	*	*	*	*
ENSG00000235958	RP5-1187M17.7	antisense	5.17974	*	*	*	*	*	*	*	*	*	*	*	*		*
ENSG00000200560	RNU6-288P	snRNA	5.17687	*	*	*	*	*	*	*	*	*	*		*	*	*
ENSG00000234678	RP11-465N4.4	antisense	5.12218	*	*	*	*	*	*	*	*	*	*	*	*		*
ENSG00000232179	RP11-100G15.2	unprocessed_pseudogene	5.11651	*	*	*	*	*	*	*	*	*	*	*	*		*
ENSG00000262482	LA16c-321D4.2	antisense	5.11192	*	*	*	*	*	*	*	*	*	*	*	*		*
ENSG00000260616	RP11-327F22.4	antisense	5.10458	*	*	*	*	*	*	*	*	*	*	*	*		*
ENSG00000273521	RP11-45A17.4	antisense	5.08136			*	*	*	*	*	*	*	*	*	*	*	*	*
ENSG00000212242	RNA5SP219	rRNA	5.06031	*	*	*	*	*	*	*	*	*	*	*	*	*
ENSG00000259121	RP11-545M17.2	processed_pseudogene	5.00164	*	*	*	*	*	*	*	*	*	*	*	*		*
ENSG00000270510	RP11-777F6.3	processed_pseudogene	4.96031		*	*	*	*	*	*	*	*	*	*	*	*	*
ENSG00000273151	RP11-449P15.2	antisense	4.94902			*	*	*	*	*	*	*	*	*	*	*	*	*
ENSG00000259088	CTD-2017C7.2	antisense	4.79766	*	*	*	*	*	*	*	*	*	*	*	*		*
ENSG00000232879	RP11-544M22.3	processed_pseudogene	4.7898			*	*	*	*	*	*	*	*	*	*	*	*	*
ENSG00000229029	RP11-408A13.1	processed_pseudogene	4.77454	*	*	*	*	*	*	*	*	*	*	*	*		*
ENSG00000077616	NAALAD2	protein_coding	4.7688			*	*	*	*	*	*	*	*	*	*	*	*	*
ENSG00000272787	KB-226F1.2	lincRNA	4.76377		*	*	*	*	*	*	*	*	*	*	*	*	*
ENSG00000183569	SERHL2	protein_coding	4.70379			*	*	*	*	*	*	*	*	*	*	*	*	*
ENSG00000275532	CTB-58E17.3	antisense	4.69737			*	*	*	*	*	*	*	*	*	*	*	*	*
ENSG00000224629	RP5-1142J19.2	processed_pseudogene	4.66873			*	*	*	*	*	*	*	*	*	*	*	*	*
ENSG00000272254	RP11-531A24.7	antisense	4.61781	*	*	*	*	*	*	*	*	*	*	*	*		*
ENSG00000140009	ESR2	protein_coding	4.56278			*	*	*	*	*	*	*	*	*	*	*	*	*
ENSG00000259876	CTD-3037G24.4	antisense	4.55826	*	*	*	*	*	*	*	*	*	*	*	*		*
ENSG00000252096	RF00322	snoRNA	4.54017	*	*	*	*	*	*	*	*	*	*	*	*		*
ENSG00000272160	RNU4-5P	snRNA	4.49701	*	*	*	*	*	*	*	*	*	*	*	*		*
ENSG00000199536	RNU6-315P	snRNA	4.41878	*	*	*	*	*	*	*	*		*	*	*	*	*
ENSG00000240436	RP11-95I19.1	processed_pseudogene	4.37545	*	*	*	*	*	*	*	*	*	*	*	*		*
ENSG00000260022	LA16c-306A4.1	antisense	4.33864			*	*	*	*	*	*	*	*	*	*	*	*	*
ENSG00000274227	RP1-267L14.6	antisense	4.32378	*	*	*	*	*	*	*	*	*	*	*		*	*
ENSG00000261669	CTD-2515A14.1	antisense	4.31339		*	*	*	*	*	*	*	*	*	*	*		*	*
ENSG00000283208	RP11-226E21.4	protein_coding	4.30724	*	*	*	*	*	*	*	*	*	*	*	*		*
ENSG00000207325	RNY1P4	misc_RNA	4.29632	*	*	*	*	*	*	*	*	*	*	*	*		*
ENSG00000239035	RF01210	snoRNA	4.28969	*	*	*	*	*	*	*	*	*	*	*	*		*
ENSG00000199509	RNA5SP477	rRNA	4.28894		*	*	*	*	*	*	*	*	*	*	*	*	*
ENSG00000236772	RP5-1184F4.5	antisense	4.27835		*		*	*	*	*	*	*	*	*	*	*	*	*
ENSG00000224207	RP11-10L12.1	processed_pseudogene	4.27199	*	*	*	*	*	*	*	*	*	*	*	*		*
ENSG00000200714	RF00019	misc_RNA	4.2703	*	*	*	*		*	*	*	*	*	*	*	*	*
ENSG00000279179	RP11-131M11.3	TEC	4.24078	*	*	*	*	*	*	*	*	*	*	*	*		*
ENSG00000126106	TMEM53	protein_coding	4.19672			*	*	*	*	*	*	*	*	*	*	*	*	*
ENSG00000242999	RN7SL239P	misc_RNA	4.19599		*	*	*	*	*	*	*	*		*	*	*	*	*
ENSG00000101342	TLDC2	protein_coding	4.188	*	*		*	*	*	*	*	*	*	*	*	*	*
ENSG00000270953	RP11-2E11.9	antisense	4.18747	*	*	*	*	*	*	*	*	*	*	*	*		*
ENSG00000225886	RP11-288L9.4	antisense	4.17585	*	*		*	*	*	*	*	*	*	*	*		*	*
ENSG00000258908	RP11-203M5.8	lincRNA	4.04958	*	*	*	*	*	*	*	*	*			*	*	*	*
ENSG00000243265	RP11-1149O23.1	processed_pseudogene	4.03769	*		*		*	*	*	*	*	*	*	*	*	*	*
ENSG00000170482	SLC23A1	protein_coding	4.02943	*	*	*	*	*	*	*	*	*	*	*	*		*
ENSG00000152284	TCF7L1	protein_coding	3.92767	*	*	*	*	*	*	*	*	*	*	*	*		*
ENSG00000223505	RP11-397P13.7	processed_pseudogene	3.92453	*	*	*	*	*	*	*	*	*	*	*	*		*
ENSG00000227523	AC099535.3	processed_pseudogene	3.91552	*	*	*	*	*	*	*	*	*	*	*	*		*
ENSG00000249234	RP11-452J21.2	antisense	3.86782	*	*	*	*	*	*	*	*	*	*	*	*		*
ENSG00000249947	XBPP1	processed_pseudogene	3.85431	*	*	*	*	*	*	*	*	*	*	*	*		*
ENSG00000276925	RP11-708J19.3	processed_pseudogene	3.84108			*	*	*	*	*	*	*	*	*	*	*	*	*
ENSG00000263321	RP11-388C12.5	lincRNA	3.83267			*	*	*	*	*	*	*	*	*	*	*	*	*
ENSG00000270585	RP11-568G11.4	processed_pseudogene	3.7499	*	*	*	*	*	*	*	*	*	*	*	*		*
ENSG00000255585	RP11-188C12.2	transcribed_processed_pseudogene	3.70186	*	*	*	*	*	*	*	*	*	*	*	*		*
ENSG00000249492	RP11-159F24.3	processed_transcript	3.61517			*	*	*	*	*	*	*	*	*	*	*	*	*
ENSG00000236015	AC011290.5	processed_pseudogene	3.59893			*	*	*	*	*	*	*	*	*	*	*	*	*
ENSG00000234193	AC097461.4	antisense	3.59101	*	*	*	*	*	*	*	*	*	*	*	*		*
ENSG00000229327	RP11-135A24.2	antisense	3.56117	*	*	*	*	*	*	*	*	*	*	*	*		*
ENSG00000228329	AC097495.3	lincRNA	3.55852	*	*	*	*	*	*	*	*	*	*	*	*		*
ENSG00000273870	RP11-174N3.4	processed_pseudogene	3.50563	*	*	*	*	*	*	*	*	*	*	*	*		*
ENSG00000231970	RP11-452K12.7	antisense	3.50133			*	*	*	*	*	*	*	*	*	*	*	*	*
ENSG00000271557	RP11-692M12.4	processed_pseudogene	3.48771		*	*	*	*	*	*	*	*	*	*	*	*	*
ENSG00000254388	RP11-140B16.2	processed_pseudogene	3.48046	*	*	*	*	*	*	*	*	*	*	*	*		*
ENSG00000238109	AC004893.10	processed_pseudogene	3.47219	*	*	*	*	*	*	*	*	*	*	*	*		*
ENSG00000233877	RP11-182I10.2	processed_pseudogene	3.44878	*	*	*	*	*	*	*	*	*	*	*	*		*
ENSG00000226245	ZNF32OS1	antisense	3.42862			*	*	*	*	*	*	*	*	*	*	*	*	*
ENSG00000242457	RP13-503K1.1	processed_pseudogene	3.40396	*	*	*	*	*	*	*	*	*	*	*	*		*
ENSG00000268322	CTD-3030D20.2	processed_pseudogene	3.38285	*	*	*	*	*	*	*	*	*	*	*	*		*
ENSG00000183250	C21orf67	lincRNA	3.3684	*	*	*	*	*	*	*	*	*	*	*	*		*
ENSG00000221518	RNU6ATAC16P	snRNA	3.35855		*	*	*	*	*	*	*	*	*	*		*	*	*
ENSG00000254941	RP11-677M14.5	processed_pseudogene	3.35738		*	*	*	*	*	*	*	*	*	*	*	*	*
ENSG00000233144	RP11-537A6.9	antisense	3.33896	*	*	*	*	*	*	*	*	*	*	*	*		*
ENSG00000280039	CTD-2270L9.3	TEC	3.32613	*	*	*	*	*	*	*	*	*	*	*	*		*
ENSG00000232027	RP11-275F13.3	processed_pseudogene	3.31092	*	*	*	*	*	*	*	*	*	*	*	*		*
ENSG00000253269	CTB-37A13.1	antisense	3.30174	*	*	*	*	*	*	*	*	*	*	*	*		*
ENSG00000244134	RP11-31L22.2	processed_pseudogene	3.29341	*	*	*	*	*	*	*	*	*	*	*	*		*
ENSG00000181227	RP4-682C21.2	processed_pseudogene	3.28727		*	*	*	*	*	*	*	*	*	*	*		*	*
ENSG00000259307	RP11-133K1.5	antisense	3.26655	*	*	*	*	*	*	*	*	*	*	*	*		*
ENSG00000235236	RP13-131K19.1	antisense	3.26316	*		*	*	*	*	*	*	*	*		*	*	*	*
ENSG00000240487	RP11-553L6.3	processed_pseudogene	3.24302			*	*	*	*	*	*	*	*	*	*	*	*	*
ENSG00000154917	RAB6B	protein_coding	3.23958			*	*	*	*	*	*	*	*	*	*	*	*	*
ENSG00000279069	RP11-159D12.6	TEC	3.20807			*	*	*	*	*	*	*	*	*	*	*	*	*
ENSG00000260536	RP5-1085F17.4	antisense	3.20342	*	*	*	*	*	*	*	*	*	*	*	*		*
ENSG00000252172	RNU6-720P	snRNA	3.19809	*	*	*	*	*	*	*	*	*	*	*	*		*
ENSG00000201806	RNU4-8P	snRNA	3.19224			*	*	*	*	*	*	*	*	*	*	*	*	*
ENSG00000267117	AC010525.4	antisense	3.19103	*	*	*	*	*	*	*	*	*	*	*	*		*
ENSG00000229853	RP5-1049G16.4	processed_pseudogene	3.18863	*	*	*	*	*	*	*	*	*	*	*	*		*
ENSG00000165985	C1QL3	protein_coding	3.187	*	*	*	*	*	*	*	*	*	*	*	*		*
ENSG00000255968	RP11-513G19.1	antisense	3.17279	*	*	*	*	*	*	*	*	*	*	*	*		*
ENSG00000277778	PGM5P2	transcribed_unprocessed_pseudogene	3.14816	*	*	*	*	*	*	*	*	*	*	*	*		*
ENSG00000184154	LRTOMT	protein_coding	3.12994	*	*	*	*	*	*	*	*	*	*	*	*		*
ENSG00000249207	RP11-360F5.1	antisense	3.1295	*	*	*	*	*	*	*	*	*	*	*	*		*
ENSG00000235635	AC016644.1	antisense	3.11797	*	*	*	*	*	*	*	*	*	*	*	*		*
ENSG00000271064	RP11-792A8.3	processed_pseudogene	3.08942	*	*	*	*	*	*		*	*	*	*	*	*	*
ENSG00000224746	AC015987.1	antisense	3.06175	*	*	*	*	*	*	*	*	*	*	*	*		*
ENSG00000199719	RN7SKP74	misc_RNA	3.06016			*	*	*	*	*	*	*	*	*	*	*	*	*
ENSG00000228274	RP3-508I15.9	antisense	3.04664			*	*	*	*	*	*	*	*	*	*	*	*	*
ENSG00000200091	RN7SKP163	misc_RNA	3.02031	*	*	*	*	*	*	*	*	*	*	*	*		*
ENSG00000263924	RP11-210K20.2	antisense	2.99471	*	*	*	*	*	*	*	*	*	*	*	*		*
ENSG00000201595	RNA5SP132	rRNA	2.97764	*	*	*	*	*	*	*	*	*	*	*	*		*
ENSG00000266717	RP11-855A2.3	antisense	2.97051	*	*	*	*	*	*	*	*	*	*	*	*		*
ENSG00000267476	RP11-126O1.4	antisense	2.94699	*	*	*	*	*	*	*	*	*	*	*	*		*
ENSG00000258044	RP11-530C5.2	antisense	2.93464	*	*	*	*	*	*	*	*	*	*	*	*		*
ENSG00000171462	DLK2	protein_coding	2.92075	*	*	*	*	*	*	*	*	*	*	*	*		*
ENSG00000236165	AC011816.3	processed_pseudogene	2.91125	*	*	*	*	*	*	*	*	*	*	*	*		*
ENSG00000259238	RP11-361D15.2	antisense	2.90921	*	*	*	*	*	*	*	*	*	*	*	*		*
ENSG00000223522	AC093690.1	antisense	2.90889	*	*	*	*	*	*	*	*	*	*	*	*		*
ENSG00000236894	RP11-128B16.5	transcribed_unprocessed_pseudogene	2.89214	*	*	*	*	*	*	*	*	*	*	*	*		*
ENSG00000244380	RP11-24C3.2	antisense	2.88982		*		*	*	*	*	*	*	*	*	*	*	*	*
ENSG00000272173	U47924.31	antisense	2.87547			*	*	*	*	*	*	*	*	*	*	*	*	*
ENSG00000263624	RP11-45M22.3	antisense	2.87518			*	*	*	*	*	*	*	*	*	*	*	*	*
ENSG00000244203	RP11-905F6.1	antisense	2.85946		*	*		*	*	*	*	*	*	*	*	*	*	*
ENSG00000246851	RP11-544A12.8	antisense	2.83047	*	*	*	*	*	*	*	*	*	*	*	*		*
ENSG00000259165	DDX18P1	processed_pseudogene	2.81634	*	*	*	*	*	*	*	*	*	*	*	*		*
ENSG00000238184	AC129929.5	antisense	2.80791	*	*	*	*	*	*	*	*	*	*	*	*		*
ENSG00000225636	AC017035.1	processed_pseudogene	2.79524	*	*	*	*	*	*	*	*	*	*	*	*		*
ENSG00000267898	CTD-2639E6.9	lincRNA	2.76576			*	*	*	*	*	*	*	*	*	*	*	*	*
ENSG00000263370	RP11-68I3.5	antisense	2.76185	*	*	*	*	*	*		*	*	*	*	*	*	*
ENSG00000264296	RP11-116K4.1	processed_pseudogene	2.74981	*	*	*	*	*	*	*	*	*	*	*	*		*
ENSG00000267205	AC005954.4	antisense	2.74561			*	*	*	*	*	*	*	*	*	*	*	*	*
ENSG00000234084	RP3-388E23.2	antisense	2.72636			*	*	*	*	*	*	*	*	*	*	*	*	*
ENSG00000244296	RN7SL168P	misc_RNA	2.72072	*	*	*	*	*	*	*	*	*	*	*	*		*
ENSG00000232608	AF129408.14	processed_pseudogene	2.71818		*	*	*	*	*	*	*	*	*	*	*	*	*
ENSG00000215283	RP11-84P7.1	processed_pseudogene	2.70711	*	*	*	*	*	*	*	*	*	*	*	*		*
ENSG00000267724	RP11-49K24.8	antisense	2.70041		*	*	*	*	*	*	*	*	*	*	*	*	*
ENSG00000143443	C1orf56	protein_coding	2.68925	*		*	*	*	*	*	*	*	*		*	*	*	*
ENSG00000100767	PAPLN	protein_coding	2.66932	*	*	*	*	*	*	*	*	*	*	*	*		*
ENSG00000253667	RP11-30L15.4	processed_pseudogene	2.64354		*	*	*	*	*	*	*	*	*	*	*	*	*
ENSG00000270427	NRBF2P5	processed_pseudogene	2.57936		*	*	*	*	*	*	*	*	*	*	*	*	*
ENSG00000237015	CTA-984G1.5	antisense	2.57882			*	*	*	*	*	*	*	*	*	*	*	*	*
ENSG00000246250	RP11-613D13.5	antisense	2.57743	*	*	*	*	*	*	*	*	*	*	*	*		*
ENSG00000163833	FBXO40	protein_coding	2.57162	*	*	*	*	*	*	*	*	*	*	*	*		*
ENSG00000126895	AVPR2	protein_coding	2.57022	*	*	*	*	*	*	*	*	*	*	*	*		*
ENSG00000272540	XXbac-BPG252P9.9	antisense	2.49701	*	*		*	*	*	*	*		*	*	*	*	*	*
ENSG00000263142	RP11-156P1.1	transcribed_unprocessed_pseudogene	2.43113			*	*	*	*	*	*	*	*	*	*	*	*	*
ENSG00000270300	RP11-359E7.2	transcribed_processed_pseudogene	2.37728	*	*	*	*	*	*	*	*	*	*	*	*	*
ENSG00000242893	RN7SL413P	misc_RNA	2.36814	*	*	*	*	*	*	*	*	*	*	*	*		*
ENSG00000176358	TAC4	protein_coding	2.34681	*	*	*	*	*	*	*	*	*	*	*	*		*
ENSG00000264932	CTD-2104P17.2	antisense	2.32764	*	*	*	*	*	*	*	*	*	*	*	*		*
ENSG00000235910	AP006216.12	antisense	2.31356	*	*	*	*	*	*	*	*	*			*	*	*	*
ENSG00000168517	HEXIM2	protein_coding	2.306		*	*	*	*	*	*	*	*	*	*	*	*	*
ENSG00000229780	RP11-61L14.2	antisense	2.30597		*	*	*	*	*	*	*		*	*	*	*	*	*
ENSG00000156574	NODAL	protein_coding	2.2834	*	*	*	*	*	*	*	*	*	*	*	*		*
ENSG00000109771	LRP2BP	protein_coding	2.2782			*	*	*	*	*	*	*	*	*	*	*	*	*
ENSG00000215493	XXbac-B562F10.11	processed_pseudogene	2.26705			*	*	*	*	*	*	*	*	*	*	*	*	*
ENSG00000239486	RP11-163E9.1	unprocessed_pseudogene	2.26217		*	*	*		*	*	*	*	*	*	*	*	*	*
ENSG00000227006	RP5-956O18.2	antisense	2.23659	*	*	*	*	*	*	*	*	*	*	*	*		*
ENSG00000236434	RP11-296A18.6	antisense	2.23629	*	*	*	*	*	*	*	*	*	*	*	*		*
ENSG00000251143	RP11-849H4.4	antisense	2.23142			*	*	*	*	*	*	*	*	*	*	*	*	*
ENSG00000214300	SPDYE3	protein_coding	2.21782			*	*	*	*	*	*	*	*	*	*	*	*	*
ENSG00000266853	ITM2BP1	processed_pseudogene	2.19468	*	*	*	*	*	*	*	*	*	*	*	*			*
ENSG00000250031	RP11-114M5.1	processed_pseudogene	2.19002	*	*	*	*	*	*	*	*	*	*	*	*		*
ENSG00000213222	AC093724.2	processed_pseudogene	2.1883			*	*	*	*	*	*	*	*	*	*	*	*	*
ENSG00000279159	RP3-394A18.1	antisense	2.18485	*	*	*	*	*	*	*	*	*	*	*	*		*
ENSG00000235036	RP5-1099D15.1	processed_pseudogene	2.18415	*	*	*	*	*	*	*	*	*	*	*	*		*
ENSG00000244630	RP11-241J12.1	processed_pseudogene	2.18317	*	*	*	*	*	*	*	*	*	*	*	*		*
ENSG00000261868	RP11-104O19.2	processed_pseudogene	2.1414	*	*	*	*	*	*	*	*	*	*	*	*		*
ENSG00000230733	AC092171.4	lincRNA	2.13123	*	*		*	*	*	*		*	*	*	*	*	*	*
ENSG00000265656	RP11-13N13.6	antisense	2.03456	*	*	*	*	*	*	*	*	*	*	*	*		*
ENSG00000271161	RP11-708J19.2	transcribed_processed_pseudogene	1.99189			*	*	*	*	*	*	*	*	*	*	*	*	*
ENSG00000260005	AC027601.1	antisense	1.97698	*	*	*	*	*	*	*		*	*	*		*	*	*
ENSG00000231794	AC009542.2	antisense	1.97483	*	*	*	*	*	*	*	*	*	*	*	*		*
ENSG00000248196	RP11-476C8.2	processed_pseudogene	1.9697	*	*	*	*	*	*	*	*	*	*		*	*	*
ENSG00000226803	RP11-203B9.4	antisense	1.96481			*	*	*	*	*	*	*	*	*	*	*	*	*
ENSG00000234557	RP1-164F3.8	processed_pseudogene	1.89935	*	*	*	*	*	*	*	*	*	*	*	*		*
ENSG00000268583	CTC-453G23.8	antisense	1.86132			*	*	*	*	*	*	*	*	*	*	*	*	*
ENSG00000253330	RP11-697N18.3	processed_pseudogene	1.83738	*	*	*	*		*	*	*	*	*	*	*	*		*
ENSG00000236811	GAPDP2	processed_pseudogene	1.83147	*	*	*	*	*	*	*	*	*	*	*	*		*
ENSG00000234500	GS1-124K5.10	unprocessed_pseudogene	1.82851			*	*	*	*	*	*	*	*	*	*	*	*	*
ENSG00000279532	CTB-96E2.6	TEC	1.74221			*	*	*	*	*	*	*	*	*	*	*	*	*
ENSG00000250365	CTD-2213F21.2	antisense	1.73032			*	*	*	*	*	*	*	*	*	*	*	*	*
ENSG00000102934	PLLP	protein_coding	1.72537		*	*	*	*	*	*	*	*	*	*		*	*	*
ENSG00000163810	TGM4	protein_coding	1.67446	*	*	*	*	*	*	*	*	*	*	*	*		*
ENSG00000240132	ETF1P2	processed_pseudogene	1.64625	*	*	*	*	*	*	*	*	*	*	*	*		*
ENSG00000270228	RP11-453E17.3	processed_pseudogene	1.64541			*	*	*	*	*	*	*	*	*	*	*	*	*
ENSG00000265394	RP11-1148O4.2	antisense	1.63725		*	*	*	*	*	*	*	*		*	*	*	*	*
ENSG00000224086	LL22NC03-86G7.1	antisense	1.4259	*	*	*	*	*	*	*	*	*	*	*	*		*
ENSG00000277022	RP3-453C12.15	lincRNA	1.42126			*	*	*	*	*	*	*	*	*	*	*	*	*
ENSG00000269956	MKNK1-AS1	antisense	1.38833	*	*	*	*	*	*	*	*	*	*	*	*		*
ENSG00000267369	RP11-1094M14.8	processed_pseudogene	123.187				*	*	*	*	*	*	*	*	*	*	*	*
ENSG00000284343	MIR631	miRNA	67.8382	*		*	*	*	*	*	*	*	*	*	*		*
ENSG00000122223	CD244	protein_coding	64.5688			*		*	*	*	*	*	*	*	*	*	*	*
ENSG00000273271	AP000254.8	antisense	56.6281		*			*	*	*	*	*	*	*	*	*	*	*
ENSG00000258926	RP11-47I22.1	antisense	49.11				*	*	*	*	*	*	*	*	*	*	*	*
ENSG00000271870	RP11-97C16.1	antisense	34.5795	*	*	*	*	*	*	*	*	*		*	*		*
ENSG00000249849	RP11-1101H11.1	antisense	25.8324			*		*	*	*	*	*	*	*	*	*	*	*
ENSG00000135052	GOLM1	protein_coding	23.3642			*		*	*	*	*	*	*	*	*	*	*	*
ENSG00000267046	RP11-1094M14.9	processed_pseudogene	22.1065				*	*	*	*	*	*	*	*	*	*	*	*
ENSG00000183397	C19orf71	protein_coding	20.0589	*	*			*	*	*	*	*	*		*	*	*	*
ENSG00000140749	IGSF6	protein_coding	18.233			*	*	*	*	*	*	*	*	*	*	*	*
ENSG00000273485	RP11-225H22.7	antisense	14.8732	*	*		*	*	*	*	*	*	*	*	*		*
ENSG00000231858	AC067945.4	processed_transcript	13.9001				*	*	*	*	*	*	*	*	*	*	*	*
ENSG00000253980	CTB-4E7.1	antisense	13.4659				*	*	*	*	*	*	*	*	*	*	*	*
ENSG00000206863	RNU5A-6P	snRNA	13.4126	*		*	*	*	*	*	*	*	*	*	*		*
ENSG00000267349	RP11-686D22.9	antisense	13.3151				*	*	*	*	*	*	*	*	*	*	*	*
ENSG00000213400	RPL12P18	processed_pseudogene	12.0919			*		*	*	*	*	*	*	*	*	*	*	*
ENSG00000198682	PAPSS2	protein_coding	11.6143			*	*	*	*	*	*	*	*	*	*	*	*
ENSG00000196407	THEM5	protein_coding	11.2606				*	*	*	*	*	*	*	*	*	*	*	*
ENSG00000253651	RP11-622O11.3	processed_pseudogene	10.5529				*	*	*	*	*	*	*	*	*	*	*	*
ENSG00000261351	CTD-3185P2.1	antisense	9.98151	*	*	*	*	*	*	*	*	*		*	*			*
ENSG00000282834	RP11-712B9.6	processed_pseudogene	9.69653		*	*		*	*	*	*	*	*	*	*	*	*
ENSG00000182873	RP11-181G12.2	antisense	8.94691	*		*	*	*	*	*	*	*	*	*	*		*
ENSG00000177590	RP5-1051J4.6	processed_pseudogene	8.36023				*	*	*	*	*	*	*	*	*	*	*	*
ENSG00000112304	ACOT13	protein_coding	8.28291	*	*	*	*		*	*	*		*		*	*	*	*
ENSG00000256806	C17orf100	protein_coding	8.07731			*		*	*	*	*	*	*	*	*	*	*	*
ENSG00000233893	RP11-507C10.5	antisense	7.97495	*	*	*		*	*	*	*	*	*	*	*		*
ENSG00000219222	RP11-480N24.3	processed_pseudogene	7.75756	*		*	*	*	*	*	*	*	*	*	*		*
ENSG00000130584	ZBTB46	protein_coding	7.60066				*	*	*	*	*	*	*	*	*	*	*	*
ENSG00000276362	RP11-241M13.2	unprocessed_pseudogene	7.11435			*		*	*	*	*	*	*	*	*	*	*	*
ENSG00000268366	CTC-492K19.4	antisense	6.77689	*	*	*	*	*	*	*	*	*		*	*		*
ENSG00000207383	RF00019	misc_RNA	6.48088			*	*	*	*	*	*		*	*	*	*	*	*
ENSG00000200719	RNA5SP260	rRNA	6.47282	*	*	*	*	*	*	*	*	*	*		*		*
ENSG00000187726	DNAJB13	protein_coding	6.35031	*		*	*	*	*	*	*	*	*	*	*		*
ENSG00000260635	RP11-21M24.3	antisense	6.00535			*		*	*	*	*	*	*	*	*	*	*	*
ENSG00000263326	RP11-266L9.6	unprocessed_pseudogene	5.87853			*	*	*	*	*	*	*	*	*	*	*	*
ENSG00000220614	RP11-480N24.4	processed_pseudogene	5.82322			*	*	*	*	*	*	*	*	*	*	*	*
ENSG00000261332	RP11-297C4.1	antisense	5.68709	*	*		*	*	*	*	*	*	*	*	*		*
ENSG00000281358	RASSF1-AS1	antisense	5.65356	*	*	*	*	*	*	*	*	*	*	*			*
ENSG00000234175	RP11-730A19.9	processed_pseudogene	5.62113				*	*	*	*	*	*	*	*	*	*	*	*
ENSG00000223177	RNA5SP39	rRNA	5.32162	*	*	*	*			*	*	*	*	*	*		*	*
ENSG00000073803	MAP3K13	protein_coding	5.27204		*	*	*	*	*	*	*	*	*	*	*		*
ENSG00000221510	MIR548O	miRNA	4.92242	*		*	*	*	*	*	*	*	*	*	*		*
ENSG00000257277	RP11-434H14.1	antisense	4.84579		*	*	*	*	*	*	*	*	*	*	*		*
ENSG00000199102	MIR302C	miRNA	4.8021		*	*	*	*	*	*			*	*	*	*	*	*
ENSG00000252115	RF00019	misc_RNA	4.78025	*	*	*	*	*	*	*		*	*	*		*	*
ENSG00000257647	RP11-701H24.3	lincRNA	4.69273			*	*	*	*	*	*	*	*	*	*		*	*
ENSG00000280594	BTG3-AS1	processed_transcript	4.66055	*		*	*	*	*	*	*	*	*	*	*		*
ENSG00000259314	CTD-3065B20.3	antisense	4.50232			*	*	*	*	*	*	*	*	*	*	*	*
ENSG00000280620	SCAANT1	antisense	4.48273	*	*	*		*	*	*	*	*	*	*	*		*
ENSG00000166402	TUB	protein_coding	4.12723			*		*	*	*	*	*	*	*	*	*	*	*
ENSG00000273138	GS1-293C5.1	antisense	4.0336	*		*	*	*	*	*	*	*	*	*	*		*
ENSG00000116985	BMP8B	protein_coding	4.02498			*		*	*	*	*	*	*	*	*	*	*	*
ENSG00000265490	RP11-806L2.6	antisense	3.90901				*	*	*	*	*	*	*	*	*	*	*	*
ENSG00000271598	CTD-2542C24.9	processed_pseudogene	3.89852		*	*	*	*	*	*	*	*	*	*	*		*
ENSG00000222604	RF00409	snoRNA	3.89257	*	*	*		*	*	*	*	*	*	*	*		*
ENSG00000256021	RP11-501E24.3	processed_pseudogene	3.73415		*	*	*	*	*	*	*	*	*	*	*		*
ENSG00000226441	AC091491.2	antisense	3.70338	*		*	*	*	*	*	*	*	*	*	*		*
ENSG00000256176	RP11-627K11.3	processed_pseudogene	3.65214		*	*		*	*	*	*	*	*	*	*	*	*
ENSG00000275940	MRP63P3	processed_pseudogene	3.58166	*		*	*	*	*	*	*	*	*	*	*		*
ENSG00000222448	RN7SKP150	misc_RNA	3.37797			*	*	*	*	*	*	*	*	*	*	*	*
ENSG00000259899	CTD-3037G24.3	antisense	3.31565	*		*	*	*	*	*	*	*	*	*	*		*
ENSG00000257146	RP11-813P10.1	processed_pseudogene	3.29642		*	*	*	*	*	*	*	*	*	*	*		*
ENSG00000224463	AC079354.6	processed_pseudogene	3.26027	*	*		*	*	*	*	*	*	*	*	*		*
ENSG00000258034	RP11-493P1.2	antisense	3.12292	*	*	*		*	*	*	*	*	*	*	*		*
ENSG00000278993	RP3-424M6.4	TEC	3.10388			*	*	*	*	*	*	*	*	*	*		*	*
ENSG00000212461	RF00560	snoRNA	3.10044	*	*	*	*	*	*	*	*	*	*	*			*
ENSG00000239686	RP11-665C16.1	processed_pseudogene	3.06513	*	*	*	*	*	*	*	*	*		*	*	*
ENSG00000199349	RF00019	misc_RNA	3.04792	*			*	*	*	*	*	*		*	*	*	*	*
ENSG00000258667	RP11-618G20.2	lincRNA	3.04327	*	*	*		*	*	*	*	*	*		*	*	*
ENSG00000228487	RP13-225O21.2	antisense	2.99658		*	*	*	*	*	*	*	*	*	*	*		*
ENSG00000257769	CTB-193M12.1	antisense	2.98515		*	*	*	*	*	*	*	*	*	*	*		*
ENSG00000201830	RF00019	misc_RNA	2.97555	*	*	*	*		*	*		*	*		*	*	*	*
ENSG00000234832	RP3-322G13.7	antisense	2.97137	*		*	*	*	*	*	*	*	*	*	*		*
ENSG00000112212	TSPO2	protein_coding	2.91311		*	*	*	*	*	*	*	*	*	*	*		*
ENSG00000280295	RP11-358B23.6	TEC	2.88758				*	*	*	*	*	*	*	*	*	*	*	*
ENSG00000274425	AC114271.2	antisense	2.88122	*	*		*	*	*	*	*	*	*	*	*		*
ENSG00000137135	ARHGEF39	protein_coding	2.82863		*	*	*	*	*	*	*	*	*	*	*		*
ENSG00000278374	RF00015	snRNA	2.78464			*	*	*	*	*	*	*		*	*	*	*	*
ENSG00000189129	PLAC9	protein_coding	2.77033	*		*	*	*	*	*	*	*	*	*	*		*
ENSG00000119608	PROX2	protein_coding	2.72213			*		*	*	*	*	*	*	*	*	*	*	*
ENSG00000270325	CTC-559E9.11	processed_pseudogene	2.70376			*	*	*	*	*	*	*	*		*	*	*	*
ENSG00000226842	RP11-166N17.3	antisense	2.68318		*	*	*	*	*	*	*	*	*	*		*	*
ENSG00000243871	RN7SL487P	misc_RNA	2.68303			*	*	*	*	*	*	*	*	*	*	*	*
ENSG00000228261	RP11-127L20.3	lincRNA	2.66725	*	*		*	*	*		*	*	*	*	*	*	*
ENSG00000262905	RP5-1029F21.2	antisense	2.64565		*	*	*	*	*	*	*	*	*	*	*		*
ENSG00000232163	RP11-40O20.4	processed_pseudogene	2.62963		*		*	*	*	*	*	*	*	*		*	*	*
ENSG00000112309	B3GAT2	protein_coding	2.6289		*	*	*	*	*	*	*	*	*	*	*		*
ENSG00000271424	RP11-647O20.1	processed_pseudogene	2.60189		*	*	*	*	*	*	*	*	*	*	*		*
ENSG00000226393	RP11-380P16.7	unprocessed_pseudogene	2.60025				*	*	*	*	*	*	*	*	*	*	*	*
ENSG00000242602	CTD-2339M3.1	processed_pseudogene	2.58642		*	*	*	*	*	*	*	*	*	*	*		*
ENSG00000235602	POU5F1P3	processed_pseudogene	2.57767	*	*	*		*	*	*	*	*	*	*	*		*
ENSG00000141404	GNAL	protein_coding	2.57559	*	*	*		*	*	*	*	*	*	*	*		*
ENSG00000231393	RP11-331F9.3	antisense	2.56483	*		*	*	*	*	*	*	*	*	*	*		*
ENSG00000267016	RP11-75C10.9	antisense	2.55099		*	*	*	*	*	*	*	*	*	*	*		*
ENSG00000167216	KATNAL2	protein_coding	2.53649		*	*	*	*	*	*	*	*	*	*	*		*
ENSG00000118298	CA14	protein_coding	2.53443	*		*	*	*	*	*	*	*	*	*	*		*
ENSG00000124701	APOBEC2	protein_coding	2.51024		*	*	*	*	*	*	*	*	*	*	*		*
ENSG00000236200	RP11-184I16.2	antisense	2.48165		*	*	*	*	*	*	*	*	*	*	*		*
ENSG00000234515	PPP1R2P1	transcribed_processed_pseudogene	2.45134				*	*	*	*	*	*	*	*	*	*	*	*
ENSG00000253618	RP11-394O4.4	antisense	2.42591		*		*	*	*	*	*	*	*	*	*	*	*
ENSG00000188305	C19orf35	protein_coding	2.41446	*	*	*		*	*	*	*	*	*	*	*		*
ENSG00000228809	RP4-705D16.3	processed_transcript	2.3691		*	*	*	*	*	*	*	*	*	*	*		*
ENSG00000271815	CTD-2235C13.3	lincRNA	2.35448	*	*	*		*	*	*	*	*	*	*	*		*
ENSG00000258317	RP11-603J24.5	antisense	2.35414			*	*	*	*	*	*	*	*	*	*		*	*
ENSG00000213440	H2AFZP	processed_pseudogene	2.35209	*	*		*	*	*	*	*	*	*	*	*		*
ENSG00000270392	CH17-449C21.2	transcribed_processed_pseudogene	2.33922			*		*	*	*	*	*	*	*	*	*	*	*
ENSG00000069764	PLA2G10	protein_coding	2.31644			*	*	*	*	*	*	*	*	*	*		*	*
ENSG00000229870	RP11-507K13.6	processed_pseudogene	2.30015	*	*	*	*	*	*	*	*	*	*		*		*
ENSG00000265342	RP11-16C1.1	antisense	2.29444	*	*	*	*	*	*	*	*		*	*	*		*
ENSG00000224855	RP11-175P19.1	antisense	2.29384	*	*	*		*	*	*	*	*	*	*		*	*
ENSG00000253607	RP11-557C18.3	antisense	2.28028	*	*	*	*	*	*	*	*	*	*	*			*
ENSG00000269102	CTD-2525I3.5	antisense	2.24328			*	*	*	*	*	*	*	*	*	*	*	*
ENSG00000046653	GPM6B	protein_coding	2.20576			*	*	*	*	*	*	*	*		*	*	*	*
ENSG00000218896	RP1-20N2.2	processed_pseudogene	2.18814			*	*	*	*		*	*	*	*	*	*	*	*
ENSG00000238025	RP11-145J3.3	processed_pseudogene	2.1857	*	*	*	*	*	*	*	*	*		*		*		*
ENSG00000258344	RP11-968A15.8	sense_overlapping	2.17992			*		*	*	*	*	*	*	*	*	*	*	*
ENSG00000250990	AC073635.5	antisense	2.1754	*		*	*	*	*	*	*	*	*	*	*		*
ENSG00000256898	RP11-707G14.8	processed_pseudogene	2.15007			*	*	*	*	*	*	*	*	*	*		*	*
ENSG00000108786	HSD17B1	protein_coding	2.14159		*	*	*	*	*	*	*	*	*	*	*		*
ENSG00000256746	RP11-17G12.3	antisense	2.13297	*	*		*	*	*	*	*	*	*	*	*		*
ENSG00000228019	RP11-166O4.4	unprocessed_pseudogene	2.1227	*	*	*	*		*	*	*		*	*		*	*	*
ENSG00000223901	AP001469.5	antisense	2.11855		*	*	*	*	*	*	*	*	*	*	*		*
ENSG00000232043	RP4-530I15.9	antisense	2.08084	*	*	*	*	*	*	*	*	*		*	*		*
ENSG00000218428	RP1-136O14.1	processed_pseudogene	2.07967		*	*	*	*	*	*	*	*	*	*	*		*
ENSG00000169282	KCNAB1	protein_coding	2.07043		*	*	*	*	*	*	*	*	*	*	*		*
ENSG00000249180	CTC-506B8.1	antisense	2.06324	*	*	*	*	*	*	*	*	*	*	*			*
ENSG00000276298	LL0XNC01-116E7.5	unprocessed_pseudogene	2.05435			*	*	*	*	*	*	*	*	*	*		*	*
ENSG00000255062	RP11-712L6.5	antisense	2.04619	*	*	*	*	*	*		*	*	*	*	*		*
ENSG00000228028	AC069257.8	antisense	2.03701	*	*	*	*		*	*	*	*	*		*	*	*
ENSG00000166359	WDR88	protein_coding	1.9934			*	*	*	*	*	*	*	*	*	*	*	*
ENSG00000215347	SLC25A5P1	processed_pseudogene	1.98538			*	*		*	*	*	*	*	*	*	*	*	*
ENSG00000278638	CTC-268N12.2	antisense	1.98051		*	*	*	*	*	*	*	*	*	*	*		*
ENSG00000228599	RP6-11O7.2	processed_pseudogene	1.97346		*	*	*	*	*	*	*	*	*	*	*		*
ENSG00000243519	IGLVIVOR22-2	IG_V_pseudogene	1.93675			*	*	*	*	*		*	*	*	*	*	*	*
ENSG00000214835	RPL23AP6	processed_pseudogene	1.92884		*	*	*	*	*	*	*	*	*	*	*		*
ENSG00000100196	KDELR3	protein_coding	1.91346			*	*	*	*	*	*	*	*	*	*	*	*
ENSG00000254756	RP11-867G23.12	antisense	1.91211	*		*	*	*	*	*	*	*		*		*	*	*
ENSG00000253708	RP11-51J9.4	antisense	1.8917		*	*	*	*	*	*	*	*	*	*	*		*
ENSG00000230542	NCRNA00102	lincRNA	1.88896	*	*	*	*	*	*	*	*	*		*	*		*
ENSG00000255741	RP11-757G1.5	antisense	1.876			*	*		*	*	*	*	*	*	*	*	*	*
ENSG00000280080	LL22NC03-79E2.1	antisense	1.85757	*	*	*	*	*	*	*	*	*		*	*		*
ENSG00000278769	CTD-2036P10.5	antisense	1.83106			*	*	*	*	*	*		*	*	*	*	*	*
ENSG00000273032	AC000095.10	lincRNA	1.78986	*		*	*	*	*	*	*	*	*	*	*		*
ENSG00000268564	AC003956.1	antisense	1.67822			*	*	*	*	*	*	*	*	*	*	*	*
ENSG00000242325	RPS12P31	processed_pseudogene	1.65738	*	*	*		*	*	*	*		*	*		*	*	*
ENSG00000129194	SOX15	protein_coding	1.64434	*	*	*	*	*	*	*		*		*		*	*	*
ENSG00000267439	AC002398.11	antisense	1.61226		*		*	*	*	*	*	*	*	*	*		*	*
ENSG00000262434	RP11-676J12.8	antisense	1.60311			*	*	*	*	*	*	*		*	*	*	*	*
ENSG00000203362	RP3-337H4.8	antisense	1.58256		*	*	*	*	*	*	*		*	*		*	*	*
ENSG00000259677	RP11-493E3.1	processed_pseudogene	1.56883	*	*	*	*	*	*	*	*		*	*		*		*
ENSG00000257802	RP11-2H8.4	processed_pseudogene	1.4835	*		*	*	*	*	*	*	*	*	*	*		*
ENSG00000170807	LMOD2	protein_coding	1.32289	*		*	*	*	*	*	*	*	*	*	*		*
ENSG00000086189	DIMT1	protein_coding	72.1608			*	*	*	*	*	*	*	*	*	*		*
ENSG00000140391	TSPAN3	protein_coding	46.0062	*			*	*	*	*	*	*	*	*	*		*
ENSG00000154511	FAM69A	protein_coding	35.4253	*	*		*	*	*	*	*	*	*	*			*
ENSG00000273196	RP11-717A5.2	antisense	29.2019		*		*	*		*		*	*	*	*	*	*	*
ENSG00000234290	AC116366.6	antisense	23.7946		*		*	*	*			*	*	*	*	*	*	*
ENSG00000138185	ENTPD1	protein_coding	20.0562				*	*	*	*	*	*	*		*	*	*	*
ENSG00000272821	CTA-384D8.36	antisense	19.5118	*	*	*	*	*	*	*	*			*		*		*
ENSG00000239257	RPL23AP1	transcribed_processed_pseudogene	17.2954	*	*	*	*		*		*			*	*	*	*	*
ENSG00000233175	CTD-2020K17.3	antisense	16.7137	*	*	*	*	*	*	*	*	*		*				*
ENSG00000218018	RP4-800J21.3	antisense	12.652	*		*		*	*	*	*	*	*	*	*		*
ENSG00000246263	KB-431C1.4	antisense	12.4146				*	*	*	*	*	*	*	*	*	*	*
ENSG00000117281	CD160	protein_coding	11.2848			*		*	*	*	*	*	*	*	*		*	*
ENSG00000132386	SERPINF1	protein_coding	10.7337		*	*	*	*	*	*	*	*	*	*		*
ENSG00000237914	RP11-77C3.3	antisense	10.5949					*	*	*	*	*	*	*	*	*	*	*
ENSG00000238197	AP000279.69	antisense	10.135			*	*	*	*	*	*	*		*		*	*	*
ENSG00000231062	AC103563.9	antisense	9.15139					*	*	*	*	*	*	*	*	*	*	*
ENSG00000227218	RP11-203J24.8	antisense	8.82681					*	*	*	*	*	*	*	*	*	*	*
ENSG00000175471	MCTP1	protein_coding	8.11505			*	*	*	*	*	*	*	*	*	*		*
ENSG00000207153	RNU6-933P	snRNA	7.88657					*	*	*	*	*	*	*	*	*	*	*
ENSG00000200204	RNU1-22P	snRNA	7.75793	*	*		*	*	*	*	*	*	*	*	*
ENSG00000251675	CTC-458I2.2	antisense	7.32201	*				*	*	*	*	*	*	*	*	*	*
ENSG00000261373	RP11-368I7.2	antisense	7.09605	*		*	*	*	*	*	*	*	*	*	*
ENSG00000239453	AC055740.2	antisense	6.59887			*	*	*	*	*	*	*	*	*	*		*
ENSG00000224543	AC012318.3	processed_pseudogene	6.41201			*	*	*	*	*	*	*	*	*	*		*
ENSG00000118520	ARG1	protein_coding	6.40154	*	*	*	*	*	*	*	*	*			*		*
ENSG00000270084	GAS5-AS1	antisense	6.34507			*		*	*	*	*	*	*	*		*	*	*
ENSG00000056736	IL17RB	protein_coding	6.31274		*	*	*	*			*	*	*		*	*	*	*
ENSG00000249302	RP11-308D13.1	processed_pseudogene	5.62794	*	*	*		*	*	*	*	*	*	*	*
ENSG00000223946	RP11-533O20.2	lincRNA	5.61273			*	*	*	*	*	*	*	*	*	*		*
ENSG00000185664	PMEL	protein_coding	5.44243					*	*	*	*	*	*	*	*	*	*	*
ENSG00000234484	RP1-55C23.7	antisense	5.36083	*	*	*	*	*	*			*	*	*	*		*
ENSG00000273724	RP11-347C12.12	unprocessed_pseudogene	5.33904				*	*	*	*		*	*	*	*	*	*	*
ENSG00000259326	RP11-102L12.2	antisense	5.27368				*	*	*	*	*	*		*	*	*	*	*
ENSG00000199325	RNU4-39P	snRNA	5.08023	*		*	*	*	*	*	*		*	*	*		*
ENSG00000206967	RF00019	misc_RNA	5.01224			*	*	*	*	*	*	*	*	*	*		*
ENSG00000201168	RNA5SP368	rRNA	4.92936		*	*	*	*	*	*	*	*	*	*			*
ENSG00000271366	AC002128.5	antisense	4.68597			*		*	*	*	*	*	*	*	*		*	*
ENSG00000237926	RP13-346H10.2	unprocessed_pseudogene	4.54475			*		*	*	*	*	*	*	*	*	*	*
ENSG00000229190	RP11-390B4.3	antisense	4.5298		*	*	*	*	*	*	*	*	*	*			*
ENSG00000174255	ZNF80	protein_coding	4.3752			*	*	*	*	*	*	*	*	*	*		*
ENSG00000233733	RP11-247I13.5	processed_pseudogene	4.21825			*	*	*	*	*	*	*	*	*	*		*
ENSG00000228863	RP11-404F10.2	antisense	4.07657	*	*		*	*	*	*		*			*	*	*	*
ENSG00000261766	RP11-22P6.2	antisense	3.95765			*	*	*	*	*	*	*	*	*	*		*
ENSG00000248358	AE000658.31	lincRNA	3.89643					*	*	*	*	*	*	*	*	*	*	*
ENSG00000235415	AC005808.3	lincRNA	3.8957		*		*	*	*	*	*	*	*	*	*		*
ENSG00000226330	RP11-739N20.2	antisense	3.87544			*	*	*	*	*	*	*	*	*	*		*
ENSG00000267149	CTC-550B14.6	processed_transcript	3.82777				*	*		*	*	*	*	*	*	*	*	*
ENSG00000270117	AP000769.7	lincRNA	3.75057	*		*	*	*	*	*	*		*	*	*		*
ENSG00000163155	LYSMD1	protein_coding	3.6463	*	*		*	*	*	*	*	*	*	*	*
ENSG00000280254	RP11-81A22.4	TEC	3.60247	*	*		*	*	*	*	*	*	*		*		*
ENSG00000277265	RN7SL556P	misc_RNA	3.54921					*	*	*	*	*	*	*	*	*	*	*
ENSG00000202461	RF00019	misc_RNA	3.46232	*	*	*	*			*	*	*	*	*		*	*
ENSG00000223886	RP11-251G23.2	processed_pseudogene	3.40399			*	*	*	*	*	*	*	*	*	*		*
ENSG00000213003	RP11-746L20.1	processed_pseudogene	3.23805	*	*	*	*	*	*	*	*	*	*		*
ENSG00000228653	RP11-321E8.2	processed_pseudogene	3.14131			*	*	*	*	*	*	*	*	*	*		*
ENSG00000263164	RP11-333E1.2	lincRNA	3.13679			*	*	*	*	*	*	*	*	*	*		*
ENSG00000091831	ESR1	protein_coding	3.11454			*	*	*	*	*	*	*	*	*	*		*
ENSG00000226669	RP11-509J21.4	lincRNA	3.11025			*	*	*	*	*	*	*	*	*	*		*
ENSG00000229619	MBNL1-AS1	antisense	3.11017			*	*	*	*	*	*	*	*	*	*		*
ENSG00000225578	AC011322.4	antisense	3.10197			*		*	*	*	*	*	*		*	*	*	*
ENSG00000254964	RP11-831H9.3	antisense	3.08874	*	*	*	*		*	*	*	*	*	*			*
ENSG00000224614	AC124944.2	antisense	3.06477			*		*	*	*		*	*	*	*	*	*	*
ENSG00000235700	RP11-110J1.5	processed_pseudogene	3.01113	*		*	*	*	*	*	*				*	*	*	*
ENSG00000236320	SLFN14	protein_coding	2.98324				*	*	*	*	*	*	*	*	*		*	*
ENSG00000225407	CTD-2384B11.2	antisense	2.93046	*			*	*	*	*	*	*	*	*	*		*
ENSG00000237286	AC004906.3	antisense	2.86118			*	*	*	*	*	*	*	*	*	*		*
ENSG00000250027	RP11-563E2.2	antisense	2.82093			*			*	*	*	*	*	*	*	*	*	*
ENSG00000267852	CTB-133G6.2	antisense	2.80502		*	*		*	*	*	*	*	*	*	*		*
ENSG00000270110	RP5-1139B12.4	antisense	2.80416			*	*	*	*	*	*	*	*	*	*		*
ENSG00000258268	RP11-570L15.1	antisense	2.77515			*	*	*	*	*	*	*	*	*	*		*
ENSG00000227230	RP11-261C10.5	antisense	2.75192	*	*	*		*	*		*	*	*		*	*	*
ENSG00000166105	GLB1L3	protein_coding	2.74598					*	*	*	*	*	*	*	*	*	*	*
ENSG00000280333	RP11-667K14.14	TEC	2.7322				*	*	*	*	*	*		*	*	*	*	*
ENSG00000279344	RP11-44F14.7	TEC	2.72929			*	*	*	*	*	*	*	*	*	*		*
ENSG00000235027	AC068580.6	antisense	2.72926	*	*		*	*	*		*	*	*	*	*		*
ENSG00000278952	RP11-399J13.2	TEC	2.68133	*				*	*	*	*		*	*	*	*	*	*
ENSG00000271415	RP11-305E17.7	processed_pseudogene	2.66217			*	*	*	*	*	*	*	*	*	*		*
ENSG00000244668	RP11-103G8.1	processed_pseudogene	2.66072				*	*	*	*	*	*	*	*	*		*	*
ENSG00000232909	RP3-510O8.4	antisense	2.65942			*		*	*	*	*	*	*		*	*	*	*
ENSG00000227186	RP11-77G23.5	antisense	2.65642			*	*	*	*	*	*	*	*	*	*		*
ENSG00000240974	CTD-2024I7.1	processed_pseudogene	2.64017	*	*	*	*	*	*	*	*			*	*		*
ENSG00000249249	AC010226.4	antisense	2.61112		*		*	*	*	*	*	*	*		*	*	*
ENSG00000252269	RNU4ATAC12P	snRNA	2.55096	*		*	*		*	*	*	*		*		*	*	*
ENSG00000265204	RP11-403A21.3	antisense	2.49858			*	*	*	*	*	*	*	*	*	*		*
ENSG00000143450	OAZ3	protein_coding	2.48104			*	*	*	*	*	*	*	*	*	*		*
ENSG00000261654	RP11-96K19.4	sense_overlapping	2.47794			*	*	*	*	*	*	*	*	*	*		*
ENSG00000235481	RP11-133O22.6	antisense	2.42557	*	*	*	*	*		*	*	*	*		*		*
ENSG00000272595	OR10AH1P	transcribed_unprocessed_pseudogene	2.42549					*	*	*	*	*	*	*	*	*	*	*
ENSG00000278922	AC002310.14	TEC	2.40741			*	*	*	*	*	*	*	*	*	*		*
ENSG00000241535	RP11-159G9.4	processed_pseudogene	2.39739	*	*	*	*	*	*	*	*		*		*		*
ENSG00000225871	RP11-495P10.10	processed_pseudogene	2.3917			*	*	*	*		*	*	*		*	*	*	*
ENSG00000257284	RP11-190J23.1	antisense	2.36241		*	*		*	*	*	*	*	*	*	*		*
ENSG00000257740	RP11-977G19.12	antisense	2.34591			*	*			*	*	*	*	*	*	*	*	*
ENSG00000266411	RP11-180P8.3	lincRNA	2.27732	*	*	*	*	*	*	*	*		*		*		*
ENSG00000228278	ORM2	protein_coding	2.23699			*	*	*	*	*	*	*	*	*	*		*
ENSG00000201071	RF00019	misc_RNA	2.23019		*	*	*	*	*	*	*	*	*		*		*
ENSG00000235258	AC115115.3	processed_pseudogene	2.21537			*	*	*	*	*	*	*	*	*	*		*
ENSG00000234166	RP4-733M16.2	antisense	2.2093			*	*	*	*	*	*	*	*	*	*		*
ENSG00000267219	AC010504.2	antisense	2.19213			*	*		*	*	*	*	*	*	*	*	*
ENSG00000274514	RF00017	misc_RNA	2.18518	*		*	*	*	*	*	*	*	*	*			*
ENSG00000280193	RP13-923O23.7	TEC	2.16389			*	*	*	*	*	*	*	*	*	*		*
ENSG00000225762	RP11-511I2.2	antisense	2.13371			*	*	*	*	*	*	*	*	*	*		*
ENSG00000272100	RP11-155O18.6	antisense	2.12015			*	*	*	*	*	*	*		*		*	*	*
ENSG00000265033	RN7SL262P	misc_RNA	2.11891			*	*		*	*		*	*	*	*	*	*	*
ENSG00000199472	RF00019	misc_RNA	2.08557	*	*	*	*		*	*	*	*	*			*	*
ENSG00000200842	RF00019	misc_RNA	2.07342	*	*		*	*	*	*	*	*		*	*		*
ENSG00000257376	RP11-328C8.2	processed_pseudogene	2.06895		*	*		*	*	*	*	*	*	*	*		*
ENSG00000249928	CTB-40H15.3	processed_pseudogene	2.01518		*	*	*	*	*		*	*	*	*	*		*
ENSG00000232754	RP1-85F18.6	antisense	1.9789	*	*	*	*	*	*	*	*			*	*		*
ENSG00000222640	RNU2-51P	snRNA	1.96835			*	*	*	*	*	*	*	*	*	*		*
ENSG00000258428	RP11-1085N6.2	antisense	1.95428		*	*		*	*	*	*	*	*	*	*		*
ENSG00000184361	SPATA32	protein_coding	1.93952					*	*	*	*	*	*	*	*	*	*	*
ENSG00000232457	RP11-583F2.3	transcribed_unprocessed_pseudogene	1.9341	*				*	*	*	*	*	*	*	*	*	*
ENSG00000227201	CTA-85E5.8	processed_pseudogene	1.92985	*	*		*	*	*	*	*	*	*	*			*
ENSG00000259654	RP11-245C17.2	antisense	1.91366	*	*		*	*	*		*	*	*	*	*		*
ENSG00000227512	RP11-413M3.4	antisense	1.87836	*	*	*	*	*	*			*	*	*		*		*
ENSG00000226329	AC005682.6	unprocessed_pseudogene	1.8408			*		*	*	*	*	*	*	*	*		*	*
ENSG00000108785	HSD17B1P1	unprocessed_pseudogene	1.83417			*	*	*	*	*	*	*	*	*	*		*
ENSG00000095464	PDE6C	protein_coding	1.82699			*	*	*	*	*	*	*	*	*	*		*
ENSG00000215859	PDZK1P1	transcribed_unprocessed_pseudogene	1.78409			*	*	*	*	*	*	*	*	*	*		*
ENSG00000263466	RP1-56K13.2	antisense	1.78215	*	*	*	*		*	*	*	*	*	*			*
ENSG00000229635	RP4-713B5.2	processed_pseudogene	1.76964		*	*	*		*	*	*	*	*	*	*		*
ENSG00000248356	RP11-557J10.4	antisense	1.76559			*	*	*	*	*	*	*	*	*	*		*
ENSG00000237493	RP11-603J24.7	processed_pseudogene	1.75737		*	*	*	*	*		*	*	*	*	*		*
ENSG00000275936	RP1-278C19.8	antisense	1.74834	*			*	*	*	*	*	*	*	*	*		*
ENSG00000275910	RP11-680G24.6	antisense	1.73262			*	*	*	*	*	*	*	*	*	*		*
ENSG00000230683	RP11-660I20.1	processed_pseudogene	1.7306			*		*	*		*	*	*	*	*	*	*	*
ENSG00000159915	ZNF233	protein_coding	1.72879			*	*	*	*	*	*	*	*	*	*		*
ENSG00000092421	SEMA6A	protein_coding	1.66221			*	*	*	*	*	*	*	*	*	*		*
ENSG00000238186	RP11-656D10.6	antisense	1.66128			*	*	*		*	*	*	*	*	*		*	*
ENSG00000243402	RP11-473O4.1	processed_pseudogene	1.66114	*	*	*	*	*	*	*		*		*	*		*
ENSG00000249626	RP11-496H1.1	processed_pseudogene	1.6532			*	*		*	*		*	*	*	*	*	*	*
ENSG00000254604	AP000487.6	antisense	1.65057	*		*		*	*	*	*	*	*	*	*		*
ENSG00000214700	C12orf71	protein_coding	1.64312			*	*	*	*		*	*	*	*	*	*	*
ENSG00000254691	RP11-91P24.5	antisense	1.63998			*	*	*	*	*	*		*		*	*	*	*
ENSG00000241438	RP11-463H24.4	processed_pseudogene	1.62322			*	*	*	*	*	*	*	*	*	*		*
ENSG00000221819	GAS8-AS1	antisense	1.61976		*	*		*	*	*	*	*	*			*	*	*
ENSG00000185774	KCNIP4	protein_coding	1.60417		*	*	*		*	*	*		*		*	*	*	*
ENSG00000198785	GRIN3A	protein_coding	1.56537			*	*	*	*	*	*	*	*	*	*		*
ENSG00000189089	RIMKLB2	processed_pseudogene	1.56526		*	*	*	*	*	*		*	*	*	*		*
ENSG00000224727	RP11-156F12.1	processed_pseudogene	1.56267	*	*	*		*	*	*	*	*	*		*		*
ENSG00000268705	CTD-2561J22.6	processed_pseudogene	1.54932		*	*	*	*	*	*	*	*	*		*		*
ENSG00000160678	S100A1	protein_coding	1.54447		*	*	*	*	*	*	*	*	*	*			*
ENSG00000164764	SBSPON	protein_coding	1.54046			*	*	*	*		*	*	*	*	*	*	*
ENSG00000235413	RP11-414P19.1	processed_pseudogene	1.50236		*	*	*	*	*		*		*	*	*		*	*
ENSG00000244556	RP11-128A6.2	processed_pseudogene	1.49635	*	*	*	*		*	*	*	*	*		*		*
ENSG00000136457	CHAD	protein_coding	1.49333	*	*	*	*	*	*	*	*	*		*			*
ENSG00000231609	AC009501.4	antisense	1.47502			*	*	*	*	*	*	*	*	*	*		*
ENSG00000225602	RP11-99P18.1	antisense	1.45948		*	*	*	*	*	*	*		*	*	*		*
ENSG00000230585	RP11-220M1.1	processed_pseudogene	1.43463				*	*	*	*	*	*		*	*	*	*	*
ENSG00000138131	LOXL4	protein_coding	1.42512			*	*	*	*	*	*	*	*	*	*		*
ENSG00000233367	RP11-307L3.4	antisense	1.37686		*	*	*		*	*	*	*	*	*	*		*
ENSG00000264044	RP11-192H23.7	antisense	1.363	*	*		*	*	*	*		*		*		*	*	*
ENSG00000259192	AC109631.1	processed_pseudogene	1.3393			*	*	*	*	*	*	*	*	*	*		*
ENSG00000275956	RP5-966M1.7	processed_pseudogene	1.28999	*		*	*	*	*	*	*		*		*	*	*
ENSG00000279897	BIRC6-AS2	transcribed_unprocessed_pseudogene	1.28465	*	*	*	*	*	*		*	*	*	*	*
ENSG00000267649	CTD-2587H24.10	lincRNA	1.2334			*	*	*	*		*		*	*	*	*	*	*
ENSG00000106258	CYP3A5	protein_coding	1.22927			*			*	*	*	*	*	*	*	*	*	*
ENSG00000237499	RP11-356I2.4	antisense	34.9039	*				*	*	*	*	*		*		*	*	*
ENSG00000224114	RP11-343H5.4	processed_pseudogene	30.0985	*	*	*	*	*	*		*	*		*			*
ENSG00000196562	SULF2	protein_coding	27.9987			*		*	*	*	*	*	*	*	*		*
ENSG00000230149	RP3-508I15.19	antisense	14.6487				*	*	*	*	*	*	*	*	*		*
ENSG00000229664	RP11-536K7.5	antisense	14.4099					*	*	*	*	*	*	*	*	*		*
ENSG00000102805	CLN5	protein_coding	11.7161			*	*	*	*	*	*	*		*	*		*
ENSG00000118292	C1orf54	protein_coding	11.6479		*	*	*	*				*	*	*		*	*	*
ENSG00000263926	MIR4462	miRNA	8.81936					*	*	*	*	*	*	*	*		*	*
ENSG00000206695	RNU6-442P	snRNA	7.23035				*	*	*	*	*	*	*	*	*		*
ENSG00000177494	ZBED2	protein_coding	7.21889				*	*	*	*	*	*	*	*	*		*
ENSG00000278831	RP11-12J10.4	antisense	7.03534	*	*	*	*	*	*	*	*	*		*
ENSG00000184293	CLECL1	protein_coding	6.83288				*	*		*	*		*	*	*	*	*	*
ENSG00000166839	ANKDD1A	protein_coding	6.75196	*		*			*		*	*	*		*	*	*	*
ENSG00000273076	RP3-508I15.22	antisense	6.62178		*		*	*	*	*	*	*	*		*		*
ENSG00000074621	SLC24A1	protein_coding	6.59301			*		*	*	*	*		*		*	*	*	*
ENSG00000235488	RP11-560J1.1	antisense	5.87397	*	*	*	*		*	*					*	*	*	*
ENSG00000284054	MIR7112	miRNA	5.82029			*	*	*	*	*	*	*	*	*			*
ENSG00000103056	SMPD3	protein_coding	5.65448			*		*	*	*	*	*			*	*	*	*
ENSG00000272625	RP11-737O24.5	antisense	5.5893				*	*	*	*	*	*	*	*	*		*
ENSG00000233306	TRGV2	TR_V_gene	5.56552				*		*	*		*	*	*	*	*	*	*
ENSG00000100197	CYP2D6	protein_coding	5.28691			*	*	*	*	*	*	*		*	*		*
ENSG00000254352	RP11-578O24.2	processed_pseudogene	5.1501	*	*	*			*	*		*	*	*	*		*
ENSG00000206052	DOK6	protein_coding	4.98292				*	*	*	*	*	*	*	*	*		*
ENSG00000280231	LA16c-380F5.3	TEC	4.87405				*	*	*	*	*	*	*	*	*		*
ENSG00000273361	RP11-378A13.2	antisense	4.78525	*	*		*	*	*	*		*	*	*			*
ENSG00000212457	RNU6-644P	snRNA	4.40813		*	*		*	*	*	*	*	*		*		*
ENSG00000214654	RP11-27I1.4	protein_coding	4.25102	*		*	*	*	*		*	*		*	*		*
ENSG00000239415	AP001469.9	antisense	4.25093				*		*	*	*	*	*		*	*	*	*
ENSG00000239868	RN7SL34P	misc_RNA	3.71877			*	*	*	*		*	*	*	*	*		*
ENSG00000254060	RP11-172E10.1	lincRNA	3.65422		*			*	*	*	*	*	*	*	*		*
ENSG00000223884	AC019048.1	antisense	3.61821				*	*	*	*	*	*	*	*	*		*
ENSG00000254177	RP11-1149M10.1	lincRNA	3.40099		*			*	*	*	*	*	*	*	*		*
ENSG00000271511	RP11-712C19.1	processed_pseudogene	3.33657			*	*	*	*	*		*	*	*	*		*
ENSG00000207355	RNU6-1257P	snRNA	3.28298	*	*	*	*	*	*	*	*	*					*
ENSG00000114529	C3orf52	protein_coding	3.26398			*		*	*	*	*	*	*	*	*		*
ENSG00000227212	PFN1P6	processed_pseudogene	3.25079			*		*	*	*	*	*	*	*	*		*
ENSG00000254866	RP11-1236K1.5	processed_pseudogene	3.14041			*	*	*	*	*	*	*	*		*		*
ENSG00000200356	RNU6-833P	snRNA	3.06245			*		*	*	*	*	*	*	*	*		*
ENSG00000207438	RF00019	misc_RNA	2.94816		*	*	*		*		*		*	*	*	*	*
ENSG00000254266	RP11-594N15.2	lincRNA	2.86614			*			*	*		*	*	*	*	*	*	*
ENSG00000228060	RP11-69E11.8	antisense	2.81392	*	*	*		*	*	*	*					*	*	*
ENSG00000252474	RNU6-539P	snRNA	2.7721			*		*	*	*	*	*	*	*	*		*
ENSG00000266598	RP11-583F2.5	antisense	2.75528	*	*	*	*	*	*	*	*		*				*
ENSG00000250677	RP11-576N17.2	processed_pseudogene	2.73904	*	*	*	*					*	*		*	*	*	*
ENSG00000074219	TEAD2	protein_coding	2.73329			*	*	*	*	*		*	*	*	*		*
ENSG00000207590	MIR215	miRNA	2.66065		*	*	*	*	*	*	*		*		*		*
ENSG00000232901	AC022007.4	processed_pseudogene	2.65218			*		*	*		*	*	*		*	*	*	*
ENSG00000258546	RP11-713N11.3	processed_pseudogene	2.6428	*	*	*	*	*	*			*	*		*		*
ENSG00000272319	AL022345.7	unprocessed_pseudogene	2.57855			*		*	*	*	*	*	*		*		*	*
ENSG00000101213	PTK6	protein_coding	2.47873			*		*	*	*	*	*	*	*	*		*
ENSG00000139160	C12orf72	protein_coding	2.47787			*		*	*	*	*	*	*	*	*		*
ENSG00000260059	RP11-231E19.1	lincRNA	2.45516	*	*	*	*	*	*		*	*	*				*
ENSG00000279662	RP11-609N14.4	TEC	2.39684			*		*	*	*	*	*	*	*	*		*
ENSG00000259709	CTD-2184D3.7	antisense	2.38625			*		*	*	*	*	*	*	*	*		*
ENSG00000227688	HNRPA3P2	unprocessed_pseudogene	2.37082				*	*	*	*	*	*	*	*	*		*
ENSG00000258086	RP11-753H16.5	antisense	2.31443	*			*	*	*	*	*	*	*	*	*
ENSG00000279825	CTC-457L16.1	TEC	2.29632			*		*	*	*	*	*	*	*	*		*
ENSG00000252707	RNU11-2P	snRNA	2.29492	*	*	*		*	*	*	*		*		*		*
ENSG00000231245	RP11-195O1.1	processed_pseudogene	2.29187			*	*		*	*	*	*	*	*	*		*
ENSG00000254966	RP11-1081L13.4	antisense	2.25448			*		*	*	*	*	*	*	*	*		*
ENSG00000258813	RP11-109N23.4	antisense	2.2311	*	*	*			*	*	*	*	*	*	*
ENSG00000275833	RP11-479O9.3	unprocessed_pseudogene	2.22387			*	*	*	*			*	*	*	*		*	*
ENSG00000202512	RN7SKP230	misc_RNA	2.17554	*		*		*	*	*	*	*	*	*	*
ENSG00000141527	CARD14	protein_coding	2.16061	*				*	*	*	*	*	*	*	*		*
ENSG00000225364	AC010240.1	processed_pseudogene	2.09906	*		*	*			*	*	*	*	*	*		*
ENSG00000257222	RP11-554E23.4	antisense	2.07704		*	*	*	*	*		*		*	*	*		*
ENSG00000203416	FAM32B	processed_pseudogene	1.99594	*	*	*	*	*	*			*	*		*		*
ENSG00000258560	CTD-2376I20.1	antisense	1.97947					*	*	*	*	*	*	*	*	*	*
ENSG00000278275	RP11-55J15.2	processed_pseudogene	1.97895					*	*	*	*	*	*		*	*	*	*
ENSG00000111087	GLI1	protein_coding	1.97031				*	*	*	*		*		*	*	*	*	*
ENSG00000266844	RP11-862L9.3	antisense	1.96311	*			*	*	*	*	*	*		*	*		*
ENSG00000237934	RP11-467D18.2	antisense	1.92826			*	*	*		*		*	*		*	*	*	*
ENSG00000104883	PEX11G	protein_coding	1.91354			*		*	*	*	*	*	*	*	*		*
ENSG00000254003	CTB-167B5.1	antisense	1.88853	*	*	*	*	*	*	*	*	*					*
ENSG00000279758	RP11-752G15.10	TEC	1.8852			*	*	*	*		*	*	*	*	*		*
ENSG00000260608	RP11-382A20.7	antisense	1.87654		*	*	*	*	*	*	*	*		*			*
ENSG00000272356	RP5-1112D6.8	antisense	1.87356	*	*	*		*	*	*	*	*		*			*
ENSG00000229230	MT1P3	processed_pseudogene	1.84091		*		*	*	*	*		*	*	*	*		*
ENSG00000213612	RP11-520B13.7	processed_pseudogene	1.82635			*		*	*	*	*	*	*	*	*		*
ENSG00000176289	IDSP1	unprocessed_pseudogene	1.80236	*			*		*	*	*		*	*	*	*	*
ENSG00000176153	GPX2	protein_coding	1.79983			*		*	*	*	*	*	*	*	*		*
ENSG00000260097	SPDYE6	protein_coding	1.78044			*		*	*	*	*	*	*	*	*		*
ENSG00000270760	AD001527.7	antisense	1.76494	*	*	*	*			*		*	*		*		*	*
ENSG00000283399	AC004381.8	unprocessed_pseudogene	1.76109				*	*	*	*	*	*	*	*	*		*
ENSG00000259544	RP11-158M2.2	antisense	1.75957	*	*	*		*	*	*	*		*	*			*
ENSG00000270402	CTC-412M14.5	processed_pseudogene	1.75676			*	*		*	*	*	*	*	*	*		*
ENSG00000222973	RNU2-25P	snRNA	1.75397			*	*	*	*	*	*	*	*		*		*
ENSG00000279452	AC006277.3	TEC	1.72572			*	*		*		*		*	*	*	*	*	*
ENSG00000234149	RP11-77G23.2	antisense	1.71634			*	*	*	*	*	*		*	*	*		*
ENSG00000248375	RP11-177B4.1	processed_pseudogene	1.70548			*		*	*	*	*		*		*	*	*	*
ENSG00000235241	RP11-108M9.5	processed_pseudogene	1.67286	*	*	*	*	*	*			*	*	*			*
ENSG00000269050	CTC-360G5.6	antisense	1.65203				*	*	*	*	*	*	*	*	*		*
ENSG00000213304	CTC-398G3.1	processed_pseudogene	1.62905		*	*		*	*		*	*	*	*	*		*
ENSG00000257543	RP11-321F8.4	lincRNA	1.6159			*		*		*	*		*	*	*	*	*	*
ENSG00000283317	RP11-122G18.11	lincRNA	1.61065			*	*	*	*	*		*	*	*	*		*
ENSG00000181741	RP3-468O1.2	processed_pseudogene	1.60754	*	*	*	*	*	*	*			*	*	*
ENSG00000227213	RP11-307N16.5	antisense	1.60138				*	*	*	*	*	*	*	*	*		*
ENSG00000185689	C6orf201	protein_coding	1.58742			*	*	*	*	*	*		*	*	*		*
ENSG00000089723	OTUB2	protein_coding	1.57969			*		*	*	*	*	*	*	*	*		*
ENSG00000239483	RPS15AP16	processed_pseudogene	1.56642	*	*	*	*	*	*		*	*				*		*
ENSG00000227692	AC017071.1	processed_pseudogene	1.54382			*	*	*			*	*	*		*	*	*	*
ENSG00000229948	AC092431.2	processed_pseudogene	1.54011	*			*	*	*	*	*		*	*	*		*
ENSG00000275017	RP11-317B17.4	processed_pseudogene	1.52222	*		*	*	*	*		*	*	*		*		*
ENSG00000280334	RP11-361L15.5	TEC	1.5216		*			*	*	*	*	*	*		*	*	*
ENSG00000240787	RP11-615J4.4	processed_pseudogene	1.51602					*	*	*	*	*	*	*	*		*	*
ENSG00000260661	RP11-152L20.3	antisense	1.50799	*	*		*	*	*	*	*	*	*	*
ENSG00000151704	KCNJ1	protein_coding	1.49839	*	*	*	*	*	*	*	*	*		*
ENSG00000276043	UHRF1	protein_coding	1.49398			*	*	*	*			*	*	*	*		*	*
ENSG00000274024	RP13-210D15.8	processed_pseudogene	1.49394		*	*	*	*	*		*	*	*		*		*
ENSG00000100652	SLC10A1	protein_coding	1.4913	*	*	*		*	*	*	*			*	*	*
ENSG00000244712	RP11-874G11.1	processed_pseudogene	1.47628			*		*	*	*	*	*	*	*	*		*
ENSG00000258448	RP11-109N23.5	processed_pseudogene	1.43863			*	*	*	*	*	*			*	*	*	*
ENSG00000263787	RP11-456D7.1	antisense	1.43742				*	*	*	*	*	*	*	*	*		*
ENSG00000229456	RP11-181D10.2	processed_pseudogene	1.42342		*	*			*	*	*		*	*	*	*	*
ENSG00000169075	RP3-509L4.3	processed_pseudogene	1.42303	*	*			*	*	*	*	*		*	*		*
ENSG00000264269	RP11-15F12.1	antisense	1.3963			*	*		*	*	*	*	*	*	*		*
ENSG00000269534	CTC-453G23.5	antisense	1.39004			*		*	*	*	*	*	*	*	*		*
ENSG00000260588	RP11-930P14.2	lincRNA	1.30371	*				*	*	*	*	*	*	*	*	*
ENSG00000260034	RP11-266L9.2	antisense	1.2843				*	*	*	*	*	*	*	*	*		*
ENSG00000237017	AC012314.8	antisense	1.2423				*	*	*			*	*	*	*	*	*	*
ENSG00000123500	COL10A1	protein_coding	1.23487			*		*	*	*	*	*	*	*	*		*
ENSG00000280169	RP11-151A6.6	antisense	1.21072		*	*	*	*	*	*	*	*	*				*
ENSG00000258388	PPT2-EGFL8	protein_coding	1.20408			*	*	*	*			*	*	*	*		*	*
ENSG00000147127	RAB41	protein_coding	1.16933		*	*	*	*		*	*		*	*	*		*
ENSG00000184616	AC004166.6	unprocessed_pseudogene	1.14264			*		*			*	*	*	*	*	*	*	*
ENSG00000260037	CTD-2524L6.3	antisense	1.14069			*	*	*	*	*	*		*	*	*		*
ENSG00000196470	SIAH1	protein_coding	42.8397					*	*	*	*	*	*	*	*		*
ENSG00000258727	RP11-66N24.3	antisense	40.6934			*		*	*	*	*	*	*	*	*
ENSG00000145416	MARCH1	protein_coding	29.6968				*		*		*	*	*		*	*	*	*
ENSG00000119729	RHOQ	protein_coding	24.0612					*	*	*	*	*	*	*	*		*
ENSG00000189362	NEMP2	protein_coding	18.9206	*	*	*	*	*	*	*	*						*
ENSG00000099203	TMED1	protein_coding	18.5248					*	*	*	*	*	*	*	*		*
ENSG00000222585	RNA5SP494	rRNA	16.2354	*	*	*							*	*	*	*	*	*
ENSG00000162804	SNED1	protein_coding	13.9455			*	*	*		*	*	*	*		*	*
ENSG00000265967	AC100830.4	antisense	11.1004	*	*	*	*	*			*	*	*	*
ENSG00000235785	AL109767.1	antisense	9.83871					*	*	*	*	*	*	*	*		*
ENSG00000267128	RP11-449J21.5	antisense	7.6897					*	*	*	*	*			*	*	*	*
ENSG00000245534	RP11-219B17.1	antisense	7.07885				*	*	*	*	*	*	*	*			*
ENSG00000268618	AC092316.1	antisense	6.93619	*	*		*	*	*	*	*	*		*
ENSG00000268516	CTD-3138B18.5	antisense	6.46874			*	*	*	*		*	*				*	*	*
ENSG00000217801	RP11-465B22.3	transcribed_unprocessed_pseudogene	6.30621			*	*	*	*	*		*	*	*	*
ENSG00000239494	RN7SL333P	misc_RNA	6.15887		*		*		*	*	*		*		*		*	*
ENSG00000276968	RP11-90M2.5	antisense	5.95032	*	*	*		*	*	*	*				*		*
ENSG00000272918	CTB-152G17.6	antisense	5.50295		*	*		*	*		*				*	*	*	*
ENSG00000272588	RP11-440L14.4	antisense	5.39434	*	*	*	*	*	*			*		*			*
ENSG00000206832	RNU6V	snRNA	5.10443	*	*	*	*		*	*	*	*		*
ENSG00000267986	AC130469.2	antisense	4.55278				*	*	*	*	*	*	*		*		*
ENSG00000240163	RP11-745A24.1	processed_pseudogene	4.53735	*	*		*	*	*	*	*	*		*
ENSG00000231445	TIMM8AP	processed_pseudogene	4.09642					*	*	*	*	*	*		*	*	*
ENSG00000278876	RP11-498C9.4	TEC	4.01317	*			*	*	*	*	*	*			*		*
ENSG00000228407	RP4-800M22.1	processed_pseudogene	3.99384				*	*	*	*	*	*	*		*		*
ENSG00000201813	RNU6-915P	snRNA	3.94303			*			*		*	*	*	*	*	*	*
ENSG00000158714	SLAMF8	protein_coding	3.78629					*	*	*	*	*	*	*	*		*
ENSG00000267030	CTB-50L17.7	antisense	3.60967			*	*		*			*	*	*	*	*	*
ENSG00000270966	RP11-62H7.3	processed_pseudogene	3.47769				*	*	*	*	*	*	*	*	*
ENSG00000222123	RNA5SP390	rRNA	3.30798				*	*	*	*	*	*	*		*		*
ENSG00000279149	RP11-374F3.5	TEC	3.30775				*	*	*	*	*	*	*	*	*
ENSG00000206963	RNU6-675P	snRNA	3.26166			*			*	*	*	*	*	*	*		*
ENSG00000211707	TRBV7-1	TR_V_gene	3.18302					*	*	*	*	*	*	*	*	*
ENSG00000172215	CXCR6	protein_coding	2.96923			*	*		*	*		*			*	*	*	*
ENSG00000260219	RP11-347C12.10	lincRNA	2.86982				*	*	*	*	*	*		*	*		*
ENSG00000229559	RP1-153P14.3	transcribed_processed_pseudogene	2.83156					*	*	*	*	*	*	*	*		*
ENSG00000279021	RP11-391L3.4	TEC	2.83024	*	*	*	*	*	*		*	*					*
ENSG00000272507	RNU6-88P	snRNA	2.8025	*		*	*		*	*	*		*		*		*
ENSG00000123454	DBH	protein_coding	2.7993					*	*	*		*	*	*	*	*	*
ENSG00000252619	RNU6-1149P	snRNA	2.64335					*		*	*	*	*		*	*	*	*
ENSG00000242607	RPS3AP34	processed_pseudogene	2.63001					*	*	*	*	*	*	*	*		*
ENSG00000224791	AC125238.4	processed_pseudogene	2.47988					*	*	*	*	*	*	*	*		*
ENSG00000174514	MFSD4A	protein_coding	2.46022			*	*	*	*	*	*	*		*		*
ENSG00000263982	RP11-504I13.3	antisense	2.43338	*	*	*	*			*	*		*		*	*
ENSG00000200985	RNA5SP493	rRNA	2.34832	*	*	*	*	*	*	*	*	*
ENSG00000269836	CTD-3032J10.4	antisense	2.29821	*	*		*	*	*	*	*	*		*
ENSG00000267394	CTB-175E5.7	antisense	2.27865	*			*	*	*			*		*	*	*	*
ENSG00000262873	CTD-2561B21.11	lincRNA	2.23662			*		*	*	*		*	*	*	*		*
ENSG00000243959	RN7SL684P	misc_RNA	2.10503		*		*	*	*		*	*	*		*		*
ENSG00000249417	RP11-438D8.2	antisense	2.09512				*	*	*	*	*	*	*		*		*
ENSG00000234969	RP13-33H18.1	processed_pseudogene	2.06525					*	*	*	*	*	*	*	*		*
ENSG00000276071	CTD-3234P18.6	lincRNA	2.01883				*	*	*	*	*	*	*		*		*
ENSG00000240454	RPL39P26	processed_pseudogene	1.97963	*	*	*	*	*	*	*	*				*
ENSG00000237453	RP11-67L3.2	antisense	1.97148				*	*	*	*	*		*	*	*		*
ENSG00000275647	RP11-209D20.2	processed_pseudogene	1.95594	*	*	*	*		*	*	*	*			*
ENSG00000206781	RF00019	misc_RNA	1.93994		*	*	*	*	*	*	*		*		*
ENSG00000178803	ADORA2A-AS1	antisense	1.92755	*	*	*		*				*		*		*	*	*
ENSG00000235852	AC005540.3	antisense	1.9173			*	*	*	*	*	*	*		*			*
ENSG00000205869	KRTAP5-1	protein_coding	1.9058					*	*	*	*	*	*	*		*		*
ENSG00000241568	RN7SL338P	misc_RNA	1.86748	*				*	*		*			*	*	*	*	*
ENSG00000113296	THBS4	protein_coding	1.86256					*	*	*	*	*	*	*	*		*
ENSG00000255882	RP11-290C10.1	antisense	1.83679	*	*	*		*	*		*	*	*		*
ENSG00000260953	RP11-426C22.6	lincRNA	1.83621	*	*	*	*	*	*			*	*	*
ENSG00000229020	AKR7A2P1	processed_pseudogene	1.80694					*	*	*	*	*		*		*	*	*
ENSG00000108958	AC016292.3	processed_pseudogene	1.80649		*		*		*	*		*	*	*	*		*
ENSG00000237705	AC008937.2	antisense	1.77171		*	*		*	*	*	*	*	*	*
ENSG00000234478	RP11-275I14.4	antisense	1.75068		*	*	*		*	*	*	*				*	*
ENSG00000177374	HIC1	protein_coding	1.74431					*	*	*	*	*	*	*	*		*
ENSG00000231822	AC019097.7	processed_pseudogene	1.6575			*	*			*	*	*	*		*	*	*
ENSG00000270554	RP11-225N10.3	processed_pseudogene	1.6494	*	*	*		*	*	*	*	*					*
ENSG00000262098	CTD-2561B21.10	lincRNA	1.64533			*			*	*	*	*	*	*	*		*
ENSG00000278616	RP11-119F19.6	processed_pseudogene	1.64529				*	*	*	*	*	*	*	*			*
ENSG00000233033	RP11-540L11.2	antisense	1.63381					*	*	*	*	*	*	*	*		*
ENSG00000154025	SLC5A10	protein_coding	1.61918			*		*	*	*		*	*	*	*		*
ENSG00000231064	RP11-263K19.4	antisense	1.57494	*				*	*	*	*	*		*	*		*
ENSG00000249379	RP1-27K12.4	antisense	1.5464		*	*	*		*		*	*	*	*	*
ENSG00000235724	AC009299.2	antisense	1.54465			*		*	*		*	*	*	*	*		*
ENSG00000185013	NT5C1B	protein_coding	1.52981			*	*	*	*	*	*		*		*		*
ENSG00000262691	CTC-277H1.7	processed_transcript	1.52486				*	*	*	*		*	*	*	*		*
ENSG00000183682	BMP8A	protein_coding	1.51544				*	*	*	*		*	*	*	*		*
ENSG00000233056	AP001629.8	lincRNA	1.48062		*		*	*	*	*		*	*	*			*
ENSG00000227123	RP11-681O4.1	processed_pseudogene	1.47537	*	*		*	*	*		*	*		*			*
ENSG00000270711	RP11-46A10.8	processed_pseudogene	1.46419	*				*				*	*	*	*	*	*	*
ENSG00000248485	PCP4L1	protein_coding	1.45119		*	*	*	*				*	*	*	*		*
ENSG00000279707	RP11-380M21.1	TEC	1.44451		*		*	*	*			*	*	*	*		*
ENSG00000258443	RP3-414A15.11	sense_intronic	1.43592			*	*		*	*	*	*	*		*		*
ENSG00000264701	RP11-6N17.10	antisense	1.43051		*	*	*		*			*	*	*			*	*
ENSG00000279735	RP11-701H24.10	TEC	1.39012			*		*	*	*	*	*	*		*		*
ENSG00000240925	RPS20P31	processed_pseudogene	1.34585				*	*	*	*	*	*		*	*		*
ENSG00000225526	MKRN2OS	protein_coding	1.34364			*			*	*		*	*		*	*	*	*
ENSG00000270614	CTC-325H20.7	processed_pseudogene	1.34151			*	*		*	*			*		*	*	*	*
ENSG00000258524	NT5CP1	processed_pseudogene	1.3381			*	*	*	*	*		*		*	*		*
ENSG00000279926	RP3-406P24.5	TEC	1.3255			*	*	*	*		*		*	*	*		*
ENSG00000109686	SH3D19	protein_coding	1.3167			*		*	*	*	*	*	*		*		*
ENSG00000226469	AC003029.4	unitary_pseudogene	1.31					*	*	*	*	*	*	*	*		*
ENSG00000258959	RP11-1017G21.4	transcribed_unitary_pseudogene	1.29978			*	*	*	*	*	*	*		*			*
ENSG00000187775	DNAH17	protein_coding	1.25161	*			*	*				*	*	*	*	*		*
ENSG00000279594	RP11-950C14.10	TEC	1.24049			*	*	*			*	*	*	*	*		*
ENSG00000279504	AD001527.4	TEC	1.23994				*	*	*	*		*		*		*	*	*
ENSG00000223390	RP11-91A18.4	antisense	1.23034			*		*	*	*	*	*		*	*		*
ENSG00000157578	LCA5L	protein_coding	1.22091			*	*			*	*	*	*	*	*		*
ENSG00000075886	TUBA3D	protein_coding	1.21188					*	*	*		*	*	*	*		*	*
ENSG00000269845	RP11-420K14.6	transcribed_processed_pseudogene	1.21025	*	*	*	*		*		*		*	*	*
ENSG00000206567	AC022007.5	lincRNA	1.2031			*			*	*	*		*	*	*	*	*
ENSG00000187105	HEATR4	protein_coding	1.17705			*	*		*	*		*	*	*	*		*
ENSG00000139835	GRTP1	protein_coding	1.15585			*				*		*	*	*	*	*	*	*
ENSG00000187010	RHD	protein_coding	1.15043			*	*	*	*		*		*	*	*		*
ENSG00000260103	RP11-10O17.1	transcribed_processed_pseudogene	1.13108			*	*		*	*		*	*	*	*		*
ENSG00000133392	MYH11	protein_coding	1.10073			*		*	*	*		*	*	*	*		*
ENSG00000103888	CEMIP	protein_coding	1.03856			*	*		*		*	*	*	*	*		*
ENSG00000113558	SKP1	protein_coding	73.6856					*	*	*	*	*	*		*		*
ENSG00000136867	SLC31A2	protein_coding	33.9146			*	*	*	*				*	*	*		*
ENSG00000275413	CTC-529I10.1	antisense	17.7105	*	*	*		*	*		*					*		*
ENSG00000258682	CTD-2002H8.2	sense_overlapping	17.507			*	*					*	*		*	*	*	*
ENSG00000232888	RPS11P5	processed_pseudogene	17.3158				*	*	*		*		*		*	*		*
ENSG00000263235	RP11-461A8.4	sense_overlapping	10.9315		*	*	*	*		*	*	*		*
ENSG00000278991	RP11-797A18.5	TEC	8.95483				*	*	*	*	*	*	*	*
ENSG00000162377	COA7	protein_coding	8.31104			*		*	*		*	*	*		*		*
ENSG00000226945	RP11-564A8.4	processed_pseudogene	8.14967			*						*	*	*	*	*	*	*
ENSG00000151729	SLC25A4	protein_coding	8.14834			*			*	*	*	*	*	*	*
ENSG00000258581	RP11-638I2.10	processed_pseudogene	7.67539	*	*	*	*				*	*				*		*
ENSG00000225171	RP1-9E21.5	processed_pseudogene	7.28965		*	*	*	*	*		*	*			*
ENSG00000229591	RP5-981O7.2	antisense	5.53475				*					*	*	*	*	*	*	*
ENSG00000233668	RP11-571F15.3	processed_pseudogene	5.48369	*	*		*		*		*	*	*	*
ENSG00000225450	RP3-508I15.14	antisense	5.20633		*		*	*	*	*	*				*		*
ENSG00000235101	RP11-404F10.1	transcribed_processed_pseudogene	4.81859	*	*		*						*		*	*	*	*
ENSG00000125733	TRIP10	protein_coding	4.80843					*	*	*	*	*	*		*		*
ENSG00000206926	RNU6-1024P	snRNA	4.31079	*	*	*	*		*	*						*		*
ENSG00000161860	SYCE2	protein_coding	4.17633			*	*					*	*	*		*	*	*
ENSG00000176890	TYMS	protein_coding	4.05069							*	*	*	*		*	*	*	*
ENSG00000211701	TRGV1	TR_V_gene	3.90557				*		*		*	*	*	*	*		*
ENSG00000207022	RF00432	snoRNA	3.87258			*	*		*		*	*	*	*		*
ENSG00000256817	RP11-118B22.1	processed_pseudogene	3.55813				*	*	*	*	*	*	*				*
ENSG00000223280	RNU6-57P	snRNA	3.46889			*	*		*		*	*	*		*		*
ENSG00000206995	RF00019	misc_RNA	3.1845			*		*	*	*		*	*		*		*
ENSG00000251720	RNU7-123P	snRNA	3.14081			*	*				*	*	*	*	*		*
ENSG00000232059	RP11-173A6.2	processed_pseudogene	3.11975		*		*	*	*		*			*		*		*
ENSG00000145386	CCNA2	protein_coding	3.09515			*			*		*	*	*		*	*	*
ENSG00000206731	RF00340	snoRNA	3.03494	*		*	*	*	*	*		*				*
ENSG00000223987	RP11-445P17.5	processed_pseudogene	2.95301					*	*	*	*	*	*	*	*
ENSG00000273212	AC000068.10	antisense	2.86476		*	*	*	*	*	*			*	*
ENSG00000207151	RF00019	misc_RNA	2.71888	*	*	*					*		*		*	*	*
ENSG00000207399	RNU6-1011P	snRNA	2.67289			*				*	*			*	*	*	*	*
ENSG00000272689	RP4-539M6.21	sense_intronic	2.64319						*	*	*	*			*	*	*	*
ENSG00000207452	RNU6-606P	snRNA	2.54867	*			*	*	*	*	*		*	*
ENSG00000238840	RF00096	snoRNA	2.47605					*	*	*	*	*	*		*		*
ENSG00000248980	RP11-87F15.2	antisense	2.40578	*	*		*	*	*	*		*		*
ENSG00000244151	RP11-148K1.12	antisense	2.35559	*		*	*	*	*		*	*		*
ENSG00000250662	CTB-40H15.2	processed_pseudogene	2.30089		*	*	*		*	*			*		*		*
ENSG00000207386	RF00019	misc_RNA	2.2988	*	*	*		*	*	*	*			*
ENSG00000253096	RF00019	misc_RNA	2.23035		*		*		*	*		*		*	*		*
ENSG00000223313	RNU6-516P	snRNA	2.221		*	*							*	*	*	*	*	*
ENSG00000228086	RP5-837M10.4	antisense	2.20573					*	*	*	*	*	*	*			*
ENSG00000257950	P2RX5-TAX1BP3	protein_coding	2.20329					*		*			*	*	*	*	*	*
ENSG00000228763	LIMS1-AS1	antisense	2.14565		*			*	*	*	*	*		*	*
ENSG00000239917	RPS10P16	unprocessed_pseudogene	2.11828			*	*	*	*			*	*	*			*
ENSG00000244945	RP11-1379J22.2	antisense	2.11805			*	*		*	*		*		*			*	*
ENSG00000227550	TRBV7-5	TR_V_pseudogene	2.06657					*	*		*	*	*	*	*		*
ENSG00000230684	RP11-409K20.6	antisense	2.0474			*			*	*	*			*	*	*		*
ENSG00000212579	RF00561	snoRNA	2.01402	*					*	*	*	*	*		*		*
ENSG00000213925	AC010138.3	processed_pseudogene	1.93926					*	*	*	*	*	*	*	*
ENSG00000273319	RP11-138A9.2	lincRNA	1.93778					*	*	*	*	*	*	*		*
ENSG00000164171	ITGA2	protein_coding	1.90002			*		*			*	*	*	*	*		*
ENSG00000257964	RP11-133N21.10	antisense	1.82158			*	*		*				*		*	*	*	*
ENSG00000244676	AL109761.5	antisense	1.80868			*	*	*			*		*		*	*		*
ENSG00000269907	RP11-330M2.4	processed_pseudogene	1.78233			*		*		*	*	*	*		*			*
ENSG00000259950	RP11-170L3.4	processed_pseudogene	1.77255	*	*	*				*	*					*	*	*
ENSG00000229048	RP11-775J23.1	processed_pseudogene	1.75797	*	*	*	*	*	*		*		*
ENSG00000260017	RP11-1035H13.2	antisense	1.74275			*	*			*	*		*	*	*	*
ENSG00000243663	RP11-21K20.1	processed_pseudogene	1.73842	*	*	*	*	*	*	*	*
ENSG00000213303	CTC-398G3.2	processed_pseudogene	1.71483		*	*	*		*	*		*			*		*
ENSG00000270236	RP11-265B8.5	processed_pseudogene	1.71114	*			*			*	*	*	*		*		*
ENSG00000270194	RP11-259K5.2	antisense	1.69755			*		*	*	*	*	*		*			*
ENSG00000233478	RP1-187B23.1	antisense	1.69061					*	*	*	*	*	*		*		*
ENSG00000233845	AC093732.1	antisense	1.67206	*	*	*			*	*	*	*		*
ENSG00000228057	RP11-145D11.2	processed_pseudogene	1.66894	*	*			*	*	*	*	*	*
ENSG00000125084	WNT1	protein_coding	1.65251				*	*	*	*	*	*			*		*
ENSG00000243910	TUBA4B	protein_coding	1.6232					*	*	*	*	*		*	*		*
ENSG00000242993	RP11-697H10.1	processed_pseudogene	1.60443					*	*	*	*	*	*		*		*
ENSG00000229046	HMGN1L2	processed_pseudogene	1.599		*	*		*	*	*	*				*		*
ENSG00000263177	RP11-433P17.2	processed_pseudogene	1.59486			*				*		*	*		*	*	*	*
ENSG00000283268	RP11-727F15.14	protein_coding	1.59322	*				*	*	*	*			*	*		*
ENSG00000267193	RP11-116O18.3	antisense	1.57272				*	*	*	*		*	*	*			*
ENSG00000275609	KB-1572G7.4	processed_pseudogene	1.56073		*				*	*	*	*		*	*		*
ENSG00000263011	RP11-473M20.11	sense_overlapping	1.55532				*		*	*	*	*	*		*		*
ENSG00000242307	RPS26P52	processed_pseudogene	1.55028		*	*	*		*			*			*		*	*
ENSG00000222460	RN7SKP271	misc_RNA	1.54938				*	*				*	*	*		*	*	*
ENSG00000125355	TMEM255A	protein_coding	1.53848			*			*	*	*	*	*		*		*
ENSG00000237259	RP4-568F9.3	antisense	1.52422			*		*	*			*	*		*	*	*
ENSG00000237851	RP1-67K17.4	lincRNA	1.51277					*	*	*	*	*	*		*		*
ENSG00000272008	RP11-393I2.4	antisense	1.49065				*	*	*	*	*		*	*			*
ENSG00000258658	RP11-517O13.3	antisense	1.47952		*	*			*	*	*		*		*		*
ENSG00000226647	RP11-336A10.2	antisense	1.46671			*			*	*	*			*	*	*		*
ENSG00000234578	RP4-784A16.1	antisense	1.46248				*		*	*	*	*		*		*		*
ENSG00000232725	U52111.14	antisense	1.44096	*	*	*	*		*	*	*						*
ENSG00000252917	RF00090	snoRNA	1.43957					*	*	*	*	*	*	*	*
ENSG00000283629	RP11-361H10.7	antisense	1.43321	*				*	*	*	*	*		*				*
ENSG00000223027	RF00191	snoRNA	1.41369	*	*		*	*			*	*		*	*
ENSG00000226987	RP11-544A12.5	processed_pseudogene	1.41275	*	*		*		*		*	*	*				*
ENSG00000232493	RPL12P11	processed_pseudogene	1.40029			*		*	*	*	*	*		*	*
ENSG00000236266	RP3-467L1.4	antisense	1.39714		*					*	*		*	*	*	*		*
ENSG00000228728	RP11-316K19.3	processed_pseudogene	1.38648	*	*			*	*		*	*		*	*
ENSG00000234361	RP11-52J3.3	antisense	1.36879		*	*		*		*	*		*		*		*
ENSG00000088053	GP6	protein_coding	1.35799	*			*	*		*	*	*		*			*
ENSG00000267592	CTC-507E2.2	processed_pseudogene	1.34332	*		*	*	*			*	*	*	*
ENSG00000237679	RP11-307E17.2	processed_pseudogene	1.34065		*	*	*					*	*	*	*		*
ENSG00000220506	RP3-415N12.1	processed_pseudogene	1.33281	*	*	*					*		*		*	*	*
ENSG00000198523	PLN	protein_coding	1.32999			*		*	*	*	*	*	*		*
ENSG00000075073	TACR2	protein_coding	1.31987					*	*	*	*	*		*	*		*
ENSG00000234758	AC034228.4	antisense	1.31381					*	*	*	*	*	*		*		*
ENSG00000226706	RP11-426A6.5	antisense	1.31374				*	*		*		*		*		*	*	*
ENSG00000251307	RP11-506H20.1	antisense	1.30761			*	*	*	*	*	*	*					*
ENSG00000257568	RP11-863H1.1	antisense	1.29142	*		*	*	*	*		*		*				*
ENSG00000163959	SLC51A	protein_coding	1.28654		*		*	*	*	*	*	*		*
ENSG00000264270	RP11-474I11.7	antisense	1.2633	*		*	*		*	*	*			*			*
ENSG00000203321	RP11-197P3.4	antisense	1.23235			*			*			*	*		*	*	*	*
ENSG00000228655	AC096558.1	antisense	1.22244			*		*	*	*	*		*		*		*
ENSG00000267006	CTC-448F2.4	lincRNA	1.20468			*		*	*		*	*	*		*		*
ENSG00000272088	RP11-168F9.2	lincRNA	1.16832			*				*	*	*	*	*	*		*
ENSG00000255164	RP5-1047A19.4	antisense	1.16787			*	*				*	*	*	*	*		*
ENSG00000255237	RP13-317D12.3	antisense	1.15597						*	*		*	*	*		*	*	*
ENSG00000262298	RP5-1107A17.3	antisense	1.14598		*	*	*	*			*	*			*		*
ENSG00000236863	RP11-382D8.4	processed_pseudogene	1.12952					*	*	*	*	*		*	*		*
ENSG00000227253	RP11-166N17.1	antisense	1.12053					*	*	*	*	*	*	*	*
ENSG00000272170	RP11-387M24.5	antisense	1.11096			*	*	*	*	*			*	*	*
ENSG00000269243	CTD-2231E14.8	antisense	1.10385		*		*	*	*	*	*	*		*
ENSG00000174225	ARL13A	protein_coding	1.07009			*			*	*		*	*	*	*		*
ENSG00000129048	ACKR4	protein_coding	1.05074			*	*	*			*	*	*		*		*
ENSG00000225872	AC002398.5	transcribed_unprocessed_pseudogene	1.04385				*	*	*	*	*	*		*	*
ENSG00000263089	RP11-166P13.4	antisense	1.01892					*	*	*	*	*	*	*	*
ENSG00000279041	CTD-2373N4.3	TEC	0.98802			*		*	*			*	*	*	*		*
ENSG00000176920	FUT2	protein_coding	0.93479				*		*	*		*	*	*	*		*
ENSG00000018280	SLC11A1	protein_coding	42.7104					*	*	*	*		*		*		*
ENSG00000146859	TMEM140	protein_coding	25.4018	*	*			*		*	*	*			*
ENSG00000163082	SGPP2	protein_coding	18.2795	*		*	*				*				*		*	*
ENSG00000103351	CLUAP1	protein_coding	14.9119			*	*	*	*	*	*			*
ENSG00000070540	WIPI1	protein_coding	11.977									*	*	*	*	*	*	*
ENSG00000161048	NAPEPLD	protein_coding	9.43449	*	*			*	*	*	*				*
ENSG00000227217	RP11-367J7.3	antisense	9.0621			*	*	*	*			*	*	*
ENSG00000166321	NUDT13	protein_coding	7.56867				*	*	*	*	*					*		*
ENSG00000214756	METTL12	protein_coding	5.47886			*	*	*		*	*				*		*
ENSG00000201183	RNVU1-3	snRNA	5.37681				*		*			*			*	*	*	*
ENSG00000270039	RP11-571M6.17	lincRNA	5.29724	*	*				*	*		*			*		*
ENSG00000144645	OSBPL10	protein_coding	4.79485					*	*	*	*	*			*		*
ENSG00000227766	HCG4P5	unprocessed_pseudogene	4.56667					*	*	*		*		*			*	*
ENSG00000259274	CTD-2501E16.2	antisense	4.47016				*	*	*	*	*	*		*
ENSG00000236324	RP3-403L10.3	antisense	4.43961	*	*	*			*	*	*		*
ENSG00000173868	PHOSPHO1	protein_coding	4.14375	*	*		*	*			*	*					*
ENSG00000166171	DPCD	protein_coding	4.13904			*		*	*	*		*	*	*
ENSG00000167900	TK1	protein_coding	3.3468	*	*	*				*		*	*				*
ENSG00000212205	RF00019	misc_RNA	3.32546	*	*	*	*	*	*		*
ENSG00000203865	ATP1A1OS	processed_transcript	3.06127	*	*			*	*	*					*		*
ENSG00000266318	MIR5692A1	miRNA	3.03755					*	*	*	*	*	*				*
ENSG00000257285	RP11-298I3.1	antisense	2.93308	*		*	*	*					*		*		*
ENSG00000008516	MMP25	protein_coding	2.84098				*		*		*	*	*		*		*
ENSG00000206816	RF00019	misc_RNA	2.72748			*		*		*	*	*			*		*
ENSG00000170425	ADORA2B	protein_coding	2.67538			*			*	*		*	*		*		*
ENSG00000201239	RF00019	misc_RNA	2.64979			*	*				*		*		*	*	*
ENSG00000230043	TMSL6	processed_pseudogene	2.62042			*				*			*		*	*	*	*
ENSG00000201566	RF00019	misc_RNA	2.51146		*	*			*	*	*	*				*
ENSG00000283125	RP11-299P2.2	antisense	2.50596			*				*		*			*	*	*	*
ENSG00000255533	RP11-326C3.4	processed_pseudogene	2.43873				*	*				*			*	*	*	*
ENSG00000259513	CTD-2501E16.1	transcribed_processed_pseudogene	2.35752				*	*	*	*	*	*		*
ENSG00000231128	RP5-1073O3.2	antisense	2.34628			*	*				*			*		*	*	*
ENSG00000251288	RP11-10L12.2	processed_pseudogene	2.32706	*	*	*			*		*		*		*
ENSG00000222249	RNU6-262P	snRNA	2.29849		*	*	*				*			*	*		*
ENSG00000273747	RP11-90B9.3	antisense	2.28789		*		*	*	*		*					*		*
ENSG00000227907	RP11-102C16.3	antisense	2.28276					*	*	*		*	*	*	*
ENSG00000207206	RNU6-1035P	snRNA	2.2735				*	*	*		*		*			*		*
ENSG00000200883	RF00019	misc_RNA	2.24536			*		*	*	*	*		*		*
ENSG00000217195	RP11-277I20.2	processed_pseudogene	2.18519		*	*	*	*	*	*		*
ENSG00000200917	RNU6-553P	snRNA	2.09986	*		*		*			*	*		*			*
ENSG00000266969	RP11-773H22.4	antisense	2.09334		*	*		*					*		*	*	*
ENSG00000268230	CTD-2619J13.8	processed_transcript	2.08847			*			*	*	*			*			*	*
ENSG00000269066	CTD-2528A14.5	antisense	2.08072	*	*	*	*		*					*			*
ENSG00000222287	RNU6-1043P	snRNA	2.07204	*	*		*		*				*		*	*
ENSG00000255201	RP11-350N15.4	antisense	1.97062				*	*	*	*		*	*	*
ENSG00000242531	RP11-299J3.6	unprocessed_pseudogene	1.95155					*					*	*	*	*	*	*
ENSG00000229601	AL590762.10	processed_pseudogene	1.89761			*			*		*	*	*		*		*
ENSG00000267092	CTB-25B13.9	antisense	1.86859					*	*	*	*	*			*		*
ENSG00000189238	RP11-173C20.1	lincRNA	1.86395				*	*	*	*	*	*		*
ENSG00000252019	RNU6ATAC9P	snRNA	1.78919	*	*		*	*	*	*				*
ENSG00000270723	RP11-401N16.1	processed_pseudogene	1.73278				*		*		*		*	*	*		*
ENSG00000265451	RP11-204L24.2	antisense	1.72135			*	*	*	*			*		*			*
ENSG00000239801	DENND6A-AS1	antisense	1.69092		*		*	*	*	*	*				*
ENSG00000212391	RF00554	snoRNA	1.69076		*	*			*		*		*		*	*
ENSG00000278765	RP5-890E16.5	lincRNA	1.66887	*	*		*	*		*	*				*
ENSG00000280055	RP11-55J15.1	TEC	1.64427						*	*	*	*		*		*		*
ENSG00000235351	AC114730.11	antisense	1.64249					*	*	*		*	*	*				*
ENSG00000238151	MLLT10P1	processed_pseudogene	1.60835			*	*		*		*		*		*		*
ENSG00000207021	RF00019	misc_RNA	1.59343	*	*		*	*	*	*		*
ENSG00000249089	CTD-2360A17.2	unprocessed_pseudogene	1.58761		*	*		*	*	*		*		*
ENSG00000266941	AC104532.3	antisense	1.54165			*		*					*		*	*	*	*
ENSG00000275550	RP4-744I24.4	processed_pseudogene	1.52416			*		*	*	*	*					*		*
ENSG00000259760	RP11-20G13.2	antisense	1.5139					*	*	*		*	*		*		*
ENSG00000274759	RNA5SP527	rRNA	1.50855			*			*		*	*	*		*		*
ENSG00000250892	RP11-1365D11.1	unprocessed_pseudogene	1.49469			*	*		*		*		*		*		*
ENSG00000256723	RP11-167N4.4	processed_pseudogene	1.48178				*	*	*	*	*		*	*
ENSG00000255010	RP11-113K21.3	processed_pseudogene	1.46834			*						*	*	*	*	*	*
ENSG00000202417	RF00019	misc_RNA	1.46101	*	*	*	*		*		*	*
ENSG00000255050	RP11-661A12.9	antisense	1.45785	*	*			*		*		*		*				*
ENSG00000244307	RN7SL395P	misc_RNA	1.45575	*	*	*	*		*		*						*
ENSG00000228413	AC024937.2	processed_pseudogene	1.45204	*					*	*		*		*		*		*
ENSG00000226756	AC007365.3	lincRNA	1.44133	*	*	*	*		*						*		*
ENSG00000236549	AC079807.3	processed_pseudogene	1.44002	*	*	*		*	*		*				*
ENSG00000220008	LINGO3	protein_coding	1.43867	*		*	*					*	*	*			*
ENSG00000275807	RP11-1348G14.8	antisense	1.43431	*			*						*	*		*	*	*
ENSG00000279413	AC112497.1	pseudogene	1.43229	*	*			*				*	*	*			*
ENSG00000262118	RP11-433P17.3	processed_pseudogene	1.43158			*						*	*		*	*	*	*
ENSG00000213041	RP11-383G10.3	processed_pseudogene	1.42844	*	*	*	*		*					*	*
ENSG00000260844	RP11-578F21.9	processed_pseudogene	1.42825				*					*	*		*	*	*	*
ENSG00000239351	RP11-651P23.6	processed_pseudogene	1.42125	*	*	*		*	*		*		*
ENSG00000222389	RNU2-28P	snRNA	1.4119		*	*		*	*	*	*			*
ENSG00000234271	RP1-138B7.4	processed_pseudogene	1.41104		*	*	*		*				*		*		*
ENSG00000213277	RP11-332O19.3	processed_pseudogene	1.40874	*	*	*	*	*					*	*
ENSG00000233360	Z83844.1	antisense	1.39103	*	*		*	*	*			*		*
ENSG00000065621	GSTO2	protein_coding	1.38621	*		*	*	*					*		*		*
ENSG00000258648	RP11-159L20.1	processed_pseudogene	1.38384	*	*	*		*	*	*				*
ENSG00000095539	SEMA4G	protein_coding	1.36367					*					*	*	*	*	*	*
ENSG00000243697	RP11-463O9.1	processed_pseudogene	1.36147			*	*			*			*		*	*	*
ENSG00000145217	SLC26A1	protein_coding	1.35405					*	*			*		*		*	*	*
ENSG00000246859	CTC-426B10.1	antisense	1.34047	*		*	*								*	*	*	*
ENSG00000256827	RP11-214K3.5	processed_pseudogene	1.32399				*	*					*	*		*	*	*
ENSG00000272226	RP11-63G10.3	lincRNA	1.32294			*	*						*		*	*	*	*
ENSG00000250656	RP11-453E17.2	processed_pseudogene	1.3141									*	*	*	*	*	*	*
ENSG00000278974	RP11-756P10.6	TEC	1.30792	*	*	*	*						*			*		*
ENSG00000121769	FABP3	protein_coding	1.30756				*	*				*	*	*	*		*
ENSG00000226261	AC064836.3	processed_pseudogene	1.30691			*						*	*	*	*	*		*
ENSG00000270591	RP11-73M18.11	transcribed_processed_pseudogene	1.30477				*	*	*	*	*		*				*
ENSG00000187699	C2orf88	protein_coding	1.26192			*			*			*	*	*	*		*
ENSG00000235299	RP11-72M14.1	processed_pseudogene	1.24115	*			*	*	*		*		*	*
ENSG00000275178	RP11-4B16.3	antisense	1.24114	*			*	*		*		*		*			*
ENSG00000263300	RP5-1029F21.4	antisense	1.23423	*	*			*	*		*	*			*
ENSG00000260012	RP11-329J18.4	processed_pseudogene	1.23326			*		*	*	*	*		*				*
ENSG00000255478	RP11-867O8.5	antisense	1.2232			*			*	*	*		*		*		*
ENSG00000267667	RP11-136H19.1	antisense	1.20389			*	*	*	*				*	*			*
ENSG00000232687	AF129075.18	processed_pseudogene	1.19936				*		*		*		*	*	*		*
ENSG00000241981	AF224669.3	processed_pseudogene	1.17191	*	*	*			*		*	*					*
ENSG00000267503	RP11-53B2.4	antisense	1.17022					*			*	*	*	*	*		*
ENSG00000204767	FAM196B	protein_coding	1.16953		*	*			*			*	*	*			*
ENSG00000234393	RP11-211N11.5	antisense	1.16506		*		*	*		*	*			*			*
ENSG00000228470	RP11-176D17.3	sense_overlapping	1.14209				*	*		*		*	*	*	*
ENSG00000232682	RP11-388P9.2	antisense	1.13819					*	*	*	*	*			*	*
ENSG00000264829	RP11-474I11.8	antisense	1.13256	*			*	*	*	*	*						*
ENSG00000228030	AC019084.7	processed_pseudogene	1.13243					*	*	*		*	*	*	*
ENSG00000267291	CTB-186G2.1	antisense	1.13092			*		*	*		*	*	*				*
ENSG00000281016	RP11-2H3.7	antisense	1.12874			*						*	*		*	*	*	*
ENSG00000285441	RP1-56L9.7	protein_coding	1.088	*	*	*			*		*	*	*
ENSG00000232196	MTRNR2L4	protein_coding	1.08666			*						*	*		*	*	*	*
ENSG00000254034	RP11-662B19.2	antisense	1.08435			*			*	*		*	*		*	*
ENSG00000234945	AC109828.1	antisense	1.07817			*			*		*	*	*		*		*
ENSG00000257545	RP11-144F15.1	antisense	1.07326			*			*	*	*		*	*			*
ENSG00000268623	CTB-52I2.3	processed_pseudogene	1.0689					*	*	*	*	*			*		*
ENSG00000245482	RP11-847H18.2	antisense	1.02532			*							*	*	*	*	*	*
ENSG00000119703	ZC2HC1C	protein_coding	0.999231			*		*	*	*			*		*		*
ENSG00000267651	RP11-95O2.1	lincRNA	0.98317			*			*		*	*	*		*		*
ENSG00000187166	H1FNT	protein_coding	0.93002			*	*					*	*	*	*		*
ENSG00000276718	RP1-102E24.10	antisense	31.476	*		*		*		*	*						*
ENSG00000273179	RP11-20I20.4	antisense	23.3772				*	*			*		*	*			*
ENSG00000171222	SCAND1	protein_coding	17.3346			*	*		*		*		*		*
ENSG00000009694	TENM1	protein_coding	16.7287				*	*			*		*	*			*
ENSG00000278601	RP11-348N5.9	antisense	13.9342		*		*						*		*	*		*
ENSG00000106991	ENG	protein_coding	12.7734						*				*		*	*	*	*
ENSG00000174456	C12orf76	protein_coding	10.8257		*	*	*	*	*		*
ENSG00000245869	RP11-158I9.5	antisense	9.51138			*		*	*	*		*		*
ENSG00000168734	PKIG	protein_coding	9.49682		*		*	*	*	*	*
ENSG00000272750	RP11-378J18.8	antisense	8.75683	*	*		*				*					*	*
ENSG00000275234	CTD-2396E7.11	antisense	6.72295	*	*	*	*							*				*
ENSG00000166780	C16orf45	protein_coding	5.05704	*	*	*					*		*		*
ENSG00000231369	RP1-40G4P.1	processed_pseudogene	4.53877				*				*	*	*	*	*
ENSG00000229417	RP11-44D15.3	processed_pseudogene	4.43999					*	*		*		*		*		*
ENSG00000226015	CCT8P1	processed_pseudogene	4.25862						*			*	*	*	*		*
ENSG00000102053	ZC3H12B	protein_coding	4.21032				*		*	*				*		*		*
ENSG00000204622	HLA-J	transcribed_unprocessed_pseudogene	4.04403		*							*	*	*	*		*
ENSG00000210174	MT-TR	Mt_tRNA	3.99326		*	*						*			*	*		*
ENSG00000166016	ABTB2	protein_coding	3.98221					*		*		*	*		*		*
ENSG00000265415	CTD-2510F5.4	antisense	3.71358	*	*			*	*		*			*
ENSG00000273680	RP11-996F15.6	antisense	3.63023	*				*	*	*	*			*
ENSG00000281357	ARRDC3-AS1	lincRNA	3.36857					*	*			*	*	*			*
ENSG00000228577	AC010731.2	antisense	3.33044					*	*	*	*	*			*
ENSG00000259081	RP11-488C13.6	antisense	3.25901	*	*		*	*		*	*
ENSG00000206013	IFITM5	protein_coding	3.19663						*			*			*	*	*	*
ENSG00000256628	RP11-454H13.5	antisense	3.01644					*	*		*	*	*				*
ENSG00000222578	RNA5SP345	rRNA	2.93394			*		*		*		*	*		*
ENSG00000187624	C17orf97	protein_coding	2.62208						*	*		*	*	*	*
ENSG00000274315	RP11-996F15.5	antisense	2.59872	*	*			*	*		*			*
ENSG00000179841	AKAP5	protein_coding	2.54853						*		*		*		*	*	*
ENSG00000265154	MIR151B	miRNA	2.4347						*			*		*	*	*		*
ENSG00000201207	RF00019	misc_RNA	2.33099		*	*	*								*	*		*
ENSG00000250569	CTD-3083F21.1	processed_pseudogene	2.31894						*	*	*		*	*	*
ENSG00000279314	RP1-257C22.2	TEC	2.14139	*	*		*		*	*	*
ENSG00000201749	RF00019	misc_RNA	2.11451	*	*	*									*	*	*
ENSG00000252297	RNU6-875P	snRNA	2.09333			*		*	*		*		*				*
ENSG00000161643	SIGLEC16	transcribed_unprocessed_pseudogene	2.08176						*			*	*		*		*	*
ENSG00000207362	RNU6-422P	snRNA	1.98706		*		*		*	*	*				*
ENSG00000231485	RP4-535B20.1	lincRNA	1.94637		*		*		*	*	*	*
ENSG00000255092	RP11-58K22.4	antisense	1.90032			*		*	*	*						*		*
ENSG00000259079	RP1-261D10.1	processed_pseudogene	1.88294	*	*	*		*							*		*
ENSG00000200594	RNU6-824P	snRNA	1.83815			*		*	*			*	*				*
ENSG00000281420	AP001052.1	pseudogene	1.81956		*			*	*	*	*					*
ENSG00000271314	RP11-435O5.6	antisense	1.76856				*	*	*		*		*				*
ENSG00000233108	AC006042.7	antisense	1.73335				*	*	*			*	*	*
ENSG00000267348	CTB-179K24.3	antisense	1.72396	*	*	*	*									*		*
ENSG00000202259	RNU6-1318P	snRNA	1.68147		*			*	*				*		*		*
ENSG00000206627	RNU6-969P	snRNA	1.66957	*					*	*	*		*				*
ENSG00000217083	RP1-245M18.2	processed_pseudogene	1.66427				*	*	*	*		*		*
ENSG00000138193	PLCE1	protein_coding	1.6567			*							*		*	*	*	*
ENSG00000235763	RP11-730A19.4	processed_pseudogene	1.63953				*	*	*	*	*	*
ENSG00000213779	RP11-452G18.1	processed_pseudogene	1.58808			*	*		*			*	*	*
ENSG00000165716	FAM69B	protein_coding	1.58405					*	*			*				*	*	*
ENSG00000264474	MIR4656	miRNA	1.57919		*					*		*		*		*		*
ENSG00000232162	RP11-144H23.1	antisense	1.57067	*	*	*		*			*		*
ENSG00000277678	RF00003	snRNA	1.54877				*				*	*			*		*	*
ENSG00000104804	TULP2	protein_coding	1.54183	*				*	*	*	*			*
ENSG00000246308	RP11-685M7.3	antisense	1.54019			*						*	*	*	*		*
ENSG00000129810	SGO1	protein_coding	1.50449				*	*	*	*	*			*
ENSG00000284654	KB-1440D3.18	unitary_pseudogene	1.48407				*					*	*	*	*		*
ENSG00000258966	RP5-1163L11.3	transcribed_processed_pseudogene	1.48396					*	*	*	*			*			*
ENSG00000252904	RF00598	snoRNA	1.45695	*	*	*	*		*	*
ENSG00000270941	RP5-966M1.5	processed_pseudogene	1.43566	*				*		*		*	*					*
ENSG00000233622	CYP2T2P	transcribed_unitary_pseudogene	1.42904					*	*		*	*	*	*
ENSG00000270445	RP11-972P1.8	processed_pseudogene	1.38119						*	*		*	*		*	*
ENSG00000237232	ZNF295-AS1	lincRNA	1.35691					*	*		*	*		*			*
ENSG00000231063	AC006994.1	processed_pseudogene	1.34654	*	*	*							*		*		*
ENSG00000253389	RP11-930P14.1	antisense	1.32895			*			*	*	*	*		*
ENSG00000168140	VASN	protein_coding	1.32682	*				*	*	*		*		*
ENSG00000263637	RP11-106E15.1	antisense	1.31913				*		*			*		*	*		*
ENSG00000259883	CTD-2382E5.4	antisense	1.31562	*	*			*	*	*		*
ENSG00000270690	RP11-349G13.3	processed_pseudogene	1.31306		*	*	*	*	*				*
ENSG00000213212	NCLP1	processed_pseudogene	1.30522	*	*	*	*		*						*
ENSG00000180610	ZBTB12B	processed_pseudogene	1.30515					*	*	*		*		*			*
ENSG00000251520	RP11-46A10.6	unprocessed_pseudogene	1.30202				*		*	*	*	*			*
ENSG00000244060	RPS2P41	processed_pseudogene	1.29932			*	*		*		*	*		*
ENSG00000248885	RP11-950K24.2	processed_pseudogene	1.29845	*	*	*	*		*	*
ENSG00000233998	RP13-467E5.1	processed_pseudogene	1.27283		*	*	*							*		*		*
ENSG00000271119	CTD-2012J19.3	lincRNA	1.22475			*	*						*	*	*		*
ENSG00000228369	RP11-91A18.5	antisense	1.22033			*			*	*	*	*			*
ENSG00000271732	RP5-1182A14.5	lincRNA	1.20342		*		*	*					*	*			*
ENSG00000254397	CTD-2371O3.2	antisense	1.19891		*	*					*		*	*		*
ENSG00000280183	RP11-400F19.12	TEC	1.19726					*		*	*			*	*		*
ENSG00000234937	RP11-101O6.2	processed_pseudogene	1.19435			*	*			*	*		*	*
ENSG00000198870	STKLD1	protein_coding	1.19215			*		*				*		*		*		*
ENSG00000254400	RP11-732A19.8	antisense	1.18693				*	*	*			*		*			*
ENSG00000239552	RP11-357H14.11	antisense	1.17535				*	*	*			*		*	*
ENSG00000229111	RP11-90M2.4	antisense	1.174		*	*	*	*		*	*
ENSG00000188396	RP11-269F19.9	protein_coding	1.17245					*	*			*		*		*		*
ENSG00000249532	RP11-148B6.1	antisense	1.16187			*	*		*		*	*		*
ENSG00000231654	RP11-514O12.2	antisense	1.15634			*			*	*		*	*	*
ENSG00000214867	SFRS9P1	processed_pseudogene	1.15169		*	*	*	*		*				*
ENSG00000254162	RP11-48B3.3	lincRNA	1.1506			*	*						*			*	*	*
ENSG00000227256	AP000266.5	antisense	1.1421			*							*		*	*	*	*
ENSG00000268678	CTC-444N24.13	antisense	1.13409			*	*					*	*	*				*
ENSG00000285416	RP13-131K19.8	unitary_pseudogene	1.13244							*		*		*		*	*	*
ENSG00000267255	CTB-50L17.5	antisense	1.13214				*	*	*	*		*		*
ENSG00000265399	RP13-270P17.2	antisense	1.13109				*	*				*	*		*		*
ENSG00000258558	RP11-159L20.2	antisense	1.11487			*		*		*	*			*	*
ENSG00000228915	OR7E128P	unprocessed_pseudogene	1.07778					*				*	*		*	*		*
ENSG00000280054	RP1-197B17.7	TEC	1.07422		*		*			*			*	*	*
ENSG00000226491	AC098824.5	processed_pseudogene	1.07108	*	*	*							*		*		*
ENSG00000226054	AP000689.3	processed_pseudogene	1.06286			*			*	*	*				*		*
ENSG00000221962	TMEM14EP	transcribed_processed_pseudogene	1.05417			*			*		*	*				*	*
ENSG00000240254	RP11-484M3.4	antisense	1.05036			*	*			*					*	*		*
ENSG00000245748	RP11-367J11.2	antisense	1.04646			*		*	*			*			*		*
ENSG00000223899	AC112211.2	processed_pseudogene	1.02973	*	*				*	*	*	*
ENSG00000257864	RP11-46I1.2	processed_pseudogene	1.0274			*	*	*	*		*		*
ENSG00000259381	RP11-192M23.1	processed_pseudogene	1.02679			*	*		*					*		*		*
ENSG00000167676	PLIN4	protein_coding	1.02459					*	*			*	*	*			*
ENSG00000238221	RP11-69L16.4	antisense	1.00175	*		*	*		*	*			*
ENSG00000223576	RP11-61K9.2	antisense	0.997303			*					*	*	*	*			*
ENSG00000253385	KB-1254G8.1	lincRNA	0.973723	*	*	*		*	*		*
ENSG00000224072	RP11-75A9.3	processed_pseudogene	0.973353			*	*		*		*		*		*
ENSG00000277541	RP1-54B20.7	antisense	0.961887			*	*			*	*		*		*
ENSG00000235945	AC002543.2	processed_pseudogene	0.932678	*	*		*		*		*			*
ENSG00000249318	AC010468.2	antisense	0.912936					*	*		*		*		*		*
ENSG00000267395	AC074212.6	antisense	0.90647			*	*	*				*	*	*
ENSG00000248268	CTC-499J9.1	antisense	0.832698					*	*		*	*			*		*
ENSG00000182574	RP3-341D10.1	processed_pseudogene	0.792919			*						*	*	*	*		*
ENSG00000188383	AC018892.9	unprocessed_pseudogene	0.764554					*	*	*			*	*			*
ENSG00000006530	AGK	protein_coding	37.9167			*			*				*		*		*
ENSG00000269951	RP11-797A18.6	sense_intronic	22.4418					*	*	*	*			*
ENSG00000139537	CCDC65	protein_coding	21.3035	*	*	*										*		*
ENSG00000050344	NFE2L3	protein_coding	15.5948			*	*						*		*		*
ENSG00000126453	BCL2L12	protein_coding	11.4872			*		*	*				*		*
ENSG00000272486	RP11-532M24.1	antisense	11.1667	*	*	*	*		*
ENSG00000143382	ADAMTSL4	protein_coding	10.0717									*	*	*		*		*
ENSG00000285117	RP11-473C18.7	processed_transcript	10.0708	*	*	*					*		*
ENSG00000110721	CHKA	protein_coding	9.59591					*		*	*	*		*
ENSG00000272182	RP11-802O23.3	antisense	9.36151								*	*	*		*		*
ENSG00000210164	MT-TG	Mt_tRNA	6.68577			*	*									*	*	*
ENSG00000231551	RP11-495P10.1	transcribed_unprocessed_pseudogene	6.44405	*			*				*					*		*
ENSG00000231125	AF129075.5	sense_intronic	6.40685						*			*	*		*		*
ENSG00000276571	AC002550.6	antisense	6.27592	*	*	*	*				*
ENSG00000211962	IGHV1-46	IG_V_gene	5.44864				*	*				*	*		*
ENSG00000231964	RP11-67C2.2	antisense	4.79704	*	*	*				*	*
ENSG00000212541	RNU6-510P	snRNA	3.96916	*	*		*							*	*
ENSG00000251775	RF01293	snoRNA	3.87467							*					*	*	*	*
ENSG00000259954	AC002303.5	antisense	3.76988			*	*								*	*		*
ENSG00000265666	CTD-2267D19.2	antisense	3.6647			*					*			*		*		*
ENSG00000265100	RP11-147L13.2	antisense	3.51095				*		*	*	*	*
ENSG00000274280	MIR6069	miRNA	3.28765	*				*	*			*		*
ENSG00000176014	TUBB6	protein_coding	3.04778										*		*	*	*	*
ENSG00000225603	RP11-325P15.1	processed_pseudogene	3.01361			*		*	*	*		*
ENSG00000210191	MT-TL2	Mt_tRNA	2.86985				*								*	*	*	*
ENSG00000207927	MIR302A	miRNA	2.76166		*	*			*								*	*
ENSG00000201136	RNU6-353P	snRNA	2.68495					*					*		*	*	*
ENSG00000284914	RP11-517H2.7	lincRNA	2.68383			*				*	*	*		*
ENSG00000199145	MIR302D	miRNA	2.65105		*	*	*				*			*
ENSG00000252408	RF00212	snoRNA	2.57159	*				*	*	*						*
ENSG00000212295	SNORD28B	snoRNA	2.55283			*			*	*		*			*
ENSG00000232811	RP11-96K19.2	antisense	2.55039								*		*		*	*	*
ENSG00000199169	MIR367	miRNA	2.46789		*		*								*	*		*
ENSG00000207419	RF00272	snoRNA	2.42773							*		*	*		*	*
ENSG00000258325	RP4-816N1.6	antisense	2.4277			*					*				*	*		*
ENSG00000284621	KB-1440D3.19	unitary_pseudogene	2.32291			*	*	*					*		*
ENSG00000163467	TSACC	protein_coding	2.2917							*	*				*	*		*
ENSG00000228395	RP11-216B9.6	antisense	2.18283			*					*		*			*		*
ENSG00000260229	RP11-391L3.5	processed_pseudogene	2.16649	*	*		*				*						*
ENSG00000261840	RP11-146F11.1	antisense	2.16179					*				*		*		*		*
ENSG00000266075	RN7SL574P	misc_RNA	2.14841	*	*		*									*		*
ENSG00000256452	RP11-667M19.10	antisense	2.12439			*	*	*			*			*
ENSG00000234324	RPL9P2	processed_pseudogene	2.1188				*		*			*	*	*
ENSG00000201118	RF00019	misc_RNA	2.09051					*		*		*	*				*
ENSG00000207624	MIR194-1	miRNA	2.05561			*			*		*		*		*
ENSG00000272087	RP11-379F4.7	lincRNA	1.97874										*		*	*	*	*
ENSG00000126838	PZP	protein_coding	1.9658				*	*	*	*	*
ENSG00000223300	RF00019	misc_RNA	1.96428						*			*	*				*	*
ENSG00000201818	RNY4P17	misc_RNA	1.94671			*	*				*		*		*
ENSG00000268764	CTC-450M9.1	antisense	1.87529		*	*					*			*	*
ENSG00000175305	CCNE2	protein_coding	1.7675			*					*		*		*		*
ENSG00000201957	RF00402	snoRNA	1.74977			*			*	*	*						*
ENSG00000256826	AC138744.2	processed_pseudogene	1.7092					*	*	*				*			*
ENSG00000256222	MTRNR2L3	protein_coding	1.64456				*	*	*	*	*
ENSG00000236703	RP1-32B1.3	antisense	1.63523										*		*	*	*	*
ENSG00000276250	CTD-2349P21.12	antisense	1.6315									*	*	*	*		*
ENSG00000199550	RF00019	misc_RNA	1.62308			*						*			*	*	*
ENSG00000238160	AC116366.5	antisense	1.6004			*	*		*			*		*
ENSG00000271228	CTC-336P14.1	antisense	1.58757									*	*		*	*	*
ENSG00000259590	RP11-20G13.3	lincRNA	1.55916			*					*		*		*		*
ENSG00000276691	RP5-1057I20.5	antisense	1.55906			*	*							*		*		*
ENSG00000108452	ZNF29P	unprocessed_pseudogene	1.55897						*			*		*	*		*
ENSG00000249412	CTC-563A5.2	antisense	1.5517	*	*		*						*				*
ENSG00000241991	RP11-95I19.2	processed_pseudogene	1.55			*		*	*		*						*
ENSG00000234036	RP11-123J14.2	processed_pseudogene	1.47541					*						*		*	*	*
ENSG00000230638	RP11-486B10.4	processed_pseudogene	1.47519	*	*				*							*		*
ENSG00000270808	RP11-574K11.27	processed_pseudogene	1.47157				*	*		*	*	*
ENSG00000214851	LINC00612	processed_transcript	1.45528				*	*	*	*	*
ENSG00000255582	OR10G2	protein_coding	1.42751										*		*	*	*	*
ENSG00000232979	AC092580.2	processed_pseudogene	1.41582				*	*	*		*						*
ENSG00000271214	RP11-9M16.3	processed_pseudogene	1.40797	*			*	*			*			*
ENSG00000280326	RP11-642A1.1	TEC	1.40239	*		*					*					*		*
ENSG00000252552	RNU6-307P	snRNA	1.38739							*	*		*			*	*
ENSG00000267293	RP11-8H2.1	processed_pseudogene	1.38587	*	*		*		*						*
ENSG00000259138	RP11-950C14.7	antisense	1.38356	*	*	*		*	*
ENSG00000270733	RP11-231P20.5	processed_pseudogene	1.37624	*	*				*					*		*
ENSG00000279536	RP11-445N20.2	TEC	1.37432						*			*		*	*		*
ENSG00000270986	RP11-123C21.2	processed_pseudogene	1.30909	*	*				*		*		*
ENSG00000126231	PROZ	protein_coding	1.27193					*				*		*		*		*
ENSG00000285103	RP11-27J8.3	bidirectional_promoter_lncRNA	1.26922	*	*								*		*		*
ENSG00000277479	AL022345.10	unprocessed_pseudogene	1.26016						*		*	*	*		*
ENSG00000207053	RNU6-937P	snRNA	1.25948			*		*		*	*		*
ENSG00000236713	RP11-363I22.3	processed_pseudogene	1.24787	*		*			*		*				*
ENSG00000273791	CTC-559E9.13	unprocessed_pseudogene	1.235			*				*			*		*		*
ENSG00000213592	AP000662.9	processed_pseudogene	1.23464			*	*		*	*	*
ENSG00000171790	SLFNL1	protein_coding	1.22314									*	*	*		*		*
ENSG00000174586	ZNF497	protein_coding	1.20295			*				*		*			*		*
ENSG00000199975	RN7SKP243	misc_RNA	1.20289						*	*	*	*			*
ENSG00000236188	RP11-558O12.3	antisense	1.18677				*	*	*	*	*
ENSG00000250835	RP11-538D9.2	processed_pseudogene	1.17866					*	*	*	*	*
ENSG00000236853	OR2R1P	unitary_pseudogene	1.1646						*			*	*		*		*
ENSG00000141028	CDRT15P1	unprocessed_pseudogene	1.15428					*	*			*	*	*
ENSG00000226800	CACTIN-AS1	antisense	1.15394				*					*		*			*	*
ENSG00000237768	RP11-344N10.2	antisense	1.15236	*		*			*	*	*
ENSG00000270832	RP1-168P16.3	processed_pseudogene	1.14695	*			*				*		*				*
ENSG00000236779	RP11-430C7.2	processed_pseudogene	1.14328			*			*			*		*			*
ENSG00000217644	RP4-803A2.1	processed_pseudogene	1.13649	*				*		*		*		*
ENSG00000261346	RP11-297C4.2	antisense	1.13601		*		*	*	*		*
ENSG00000257446	ZNF878	protein_coding	1.13507			*	*						*		*		*
ENSG00000115641	FHL2	protein_coding	1.11654						*	*	*			*	*
ENSG00000226342	RP11-340I6.9	processed_pseudogene	1.11212			*							*		*		*	*
ENSG00000233559	AC016831.7	lincRNA	1.10918							*	*			*		*		*
ENSG00000235740	RP11-436I24.1	antisense	1.10635						*	*	*	*		*
ENSG00000248557	RP11-390G14.1	processed_pseudogene	1.10322										*		*	*	*	*
ENSG00000262528	LA16c-349E10.1	antisense	1.10284									*		*		*	*	*
ENSG00000135914	HTR2B	protein_coding	1.10193			*			*		*		*			*
ENSG00000236364	RP11-525G13.2	antisense	1.09232			*	*							*		*		*
ENSG00000247911	RP11-1174L13.3	processed_pseudogene	1.09014			*		*			*				*		*
[truncated: 1,802 more rows]

## Sheet: protein-coding
	gene_name	gene_type	mean TPM (observed)	Monocyte, classical	Monocyte, non-classical	B cell, naive	NK cell, CD56dim CD16+	T cell, CD4, TH1	T cell, CD4, TH2	T cell, CD4, TH17	T cell, CD4, TH1/17	T cell, CD4, TFH	T cell, CD4, naive TREG	T cell, CD4, memory TREG	T cell, CD4, naive	T cell, CD4, naive [activated]	T cell, CD8, naive	T cell, CD8, naive [activated]
ENSG00000198695	MT-ND6	protein_coding	5420.57	*	*	*	*	*	*	*	*	*	*	*	*	*	*	*
ENSG00000188452	CERKL	protein_coding	128.37	*	*	*	*	*	*	*	*	*	*	*	*	*	*	*
ENSG00000167995	BEST1	protein_coding	42.9886	*	*	*	*	*	*	*	*	*	*	*	*	*	*	*
ENSG00000213190	MLLT11	protein_coding	37.7055	*	*	*	*	*	*	*	*	*	*	*	*	*	*	*
ENSG00000162526	TSSK3	protein_coding	32.7175	*	*	*	*	*	*	*	*	*	*	*	*	*	*	*
ENSG00000139908	TSSK4	protein_coding	22.8548	*	*	*	*	*	*	*	*	*	*	*	*	*	*	*
ENSG00000053702	NRIP2	protein_coding	21.2085	*	*	*	*	*	*	*	*	*	*	*	*	*	*	*
ENSG00000009724	MASP2	protein_coding	17.6584	*	*	*	*	*	*	*	*	*	*	*	*	*	*	*
ENSG00000184716	SERINC4	protein_coding	17.2252	*	*	*	*	*	*	*	*	*	*	*	*	*	*	*
ENSG00000162437	RAVER2	protein_coding	16.2037	*	*	*	*	*	*	*	*	*	*	*	*	*	*	*
ENSG00000283787	PRR33	protein_coding	15.1818	*	*	*	*	*	*	*	*	*	*	*	*	*	*	*
ENSG00000205476	CCDC85C	protein_coding	14.0362	*	*	*	*	*	*	*	*	*	*	*	*	*	*	*
ENSG00000139194	RBP5	protein_coding	13.5257	*	*	*	*	*	*	*	*	*	*	*	*	*	*	*
ENSG00000145075	RP11-496B10.7	protein_coding	12.9193	*	*	*	*	*	*	*	*	*	*	*	*	*	*	*
ENSG00000170382	LRRN2	protein_coding	10.6811	*	*	*	*	*	*	*	*	*	*	*	*	*	*	*
ENSG00000185245	GP1BA	protein_coding	10.3246	*	*	*	*	*	*	*	*	*	*	*	*	*	*	*
ENSG00000111206	FOXM1	protein_coding	9.91043	*	*	*	*	*	*	*	*	*	*	*	*	*	*	*
ENSG00000224383	PRR29	protein_coding	9.72509	*	*	*	*	*	*	*	*	*	*	*	*	*	*	*
ENSG00000162757	C1orf74	protein_coding	9.62576	*	*	*	*	*	*	*	*	*	*	*	*	*	*	*
ENSG00000121454	LHX4	protein_coding	8.79925	*	*	*	*	*	*	*	*	*	*	*	*	*	*	*
ENSG00000053438	NNAT	protein_coding	8.56325	*	*	*	*	*	*	*	*	*	*	*	*	*	*	*
ENSG00000235453	RP11-205M20.3	protein_coding	8.4212	*	*	*	*	*	*	*	*	*	*	*	*	*	*	*
ENSG00000188277	C15orf62	protein_coding	8.30637	*	*	*	*	*	*	*	*	*	*	*	*	*	*	*
ENSG00000164708	PGAM2	protein_coding	7.62615	*	*	*	*	*	*	*	*	*	*	*	*	*	*	*
ENSG00000283297	RP4-816N1.8	protein_coding	7.58437	*	*	*	*	*	*	*	*	*	*	*	*	*	*	*
ENSG00000125966	MMP24	protein_coding	7.19619	*	*	*	*	*	*	*	*	*	*	*	*	*	*	*
ENSG00000143412	ANXA9	protein_coding	6.34903	*	*	*	*	*	*	*	*	*	*	*	*	*	*	*
ENSG00000214872	SMTNL1	protein_coding	6.28394	*	*	*	*	*	*	*	*	*	*	*	*	*	*	*
ENSG00000239388	ASB14	protein_coding	6.13317	*	*	*	*	*	*	*	*	*	*	*	*	*	*	*
ENSG00000157999	ANKRD61	protein_coding	5.8833	*	*	*	*	*	*	*	*	*	*	*	*	*	*	*
ENSG00000072201	LNX1	protein_coding	5.56891	*	*	*	*	*	*	*	*	*	*	*	*	*	*	*
ENSG00000166323	C11orf65	protein_coding	5.37781	*	*	*	*	*	*	*	*	*	*	*	*	*	*	*
ENSG00000284770	TBCE	protein_coding	5.24169	*	*	*	*	*	*	*	*	*	*	*	*	*	*	*
ENSG00000105982	RNF32	protein_coding	5.09364	*	*	*	*	*	*	*	*	*	*	*	*	*	*	*
ENSG00000171217	CLDN20	protein_coding	4.97973	*	*	*	*	*	*	*	*	*	*	*	*	*	*	*
ENSG00000203772	SPRN	protein_coding	4.80704	*	*	*	*	*	*	*	*	*	*	*	*	*	*	*
ENSG00000161664	ASB16	protein_coding	4.64944	*	*	*	*	*	*	*	*	*	*	*	*	*	*	*
ENSG00000151474	FRMD4A	protein_coding	4.59264	*	*	*	*	*	*	*	*	*	*	*	*	*	*	*
ENSG00000196388	INCA1	protein_coding	4.20883	*	*	*	*	*	*	*	*	*	*	*	*	*	*	*
ENSG00000003987	MTMR7	protein_coding	4.19529	*	*	*	*	*	*	*	*	*	*	*	*	*	*	*
ENSG00000236383	AC109326.1	protein_coding	4.18423	*	*	*	*	*	*	*	*	*	*	*	*	*	*	*
ENSG00000165995	CACNB2	protein_coding	3.94657	*	*	*	*	*	*	*	*	*	*	*	*	*	*	*
ENSG00000276180	HIST1H4I	protein_coding	3.94269	*	*	*	*	*	*	*	*	*	*	*	*	*	*	*
ENSG00000178301	AQP11	protein_coding	3.83092	*	*	*	*	*	*	*	*	*	*	*	*	*	*	*
ENSG00000222046	DCDC2B	protein_coding	3.73953	*	*	*	*	*	*	*	*	*	*	*	*	*	*	*
ENSG00000133026	MYH10	protein_coding	3.49152	*	*	*	*	*	*	*	*	*	*	*	*	*	*	*
ENSG00000172404	DNAJB7	protein_coding	3.36384	*	*	*	*	*	*	*	*	*	*	*	*	*	*	*
ENSG00000120215	MLANA	protein_coding	3.28421	*	*	*	*	*	*	*	*	*	*	*	*	*	*	*
ENSG00000128617	OPN1SW	protein_coding	3.00438	*	*	*	*	*	*	*	*	*	*	*	*	*	*	*
ENSG00000138735	PDE5A	protein_coding	2.94033	*	*	*	*	*	*	*	*	*	*	*	*	*	*	*
ENSG00000124251	TP53TG5	protein_coding	2.68049	*	*	*	*	*	*	*	*	*	*	*	*	*	*	*
ENSG00000166676	TVP23A	protein_coding	2.60028	*	*	*	*	*	*	*	*	*	*	*	*	*	*	*
ENSG00000171962	DRC3	protein_coding	2.22456	*	*	*	*	*	*	*	*	*	*	*	*	*	*	*
ENSG00000204618	RNF39	protein_coding	2.01407	*	*	*	*	*	*	*	*	*	*	*	*	*	*	*
ENSG00000173080	RXFP4	protein_coding	1.88569	*	*	*	*	*	*	*	*	*	*	*	*	*	*	*
ENSG00000108839	ALOX12	protein_coding	1.70922	*	*	*	*	*	*	*	*	*	*	*	*	*	*	*
ENSG00000182541	LIMK2	protein_coding	118.206		*	*	*	*	*	*	*	*	*	*	*	*	*	*
ENSG00000234511	C5orf58	protein_coding	15.0893	*	*		*	*	*	*	*	*	*	*	*	*	*	*
ENSG00000106246	PTCD1	protein_coding	14.1183	*	*	*	*	*	*	*	*	*		*	*	*	*	*
ENSG00000187824	TMEM220	protein_coding	13.9155		*	*	*	*	*	*	*	*	*	*	*	*	*	*
ENSG00000126215	XRCC3	protein_coding	13.0077	*	*	*	*	*	*	*	*	*	*	*	*	*	*
ENSG00000157734	SNX22	protein_coding	10.4053	*	*		*	*	*	*	*	*	*	*	*	*	*	*
ENSG00000108187	PBLD	protein_coding	9.65724		*	*	*	*	*	*	*	*	*	*	*	*	*	*
ENSG00000255274	RP11-652L8.2	protein_coding	7.57628	*	*	*	*	*	*	*	*	*	*	*	*		*	*
ENSG00000113555	PCDH12	protein_coding	5.36628	*		*	*	*	*	*	*	*	*	*	*	*	*	*
ENSG00000115556	PLCD4	protein_coding	4.95369	*		*	*	*	*	*	*	*	*	*	*	*	*	*
ENSG00000172568	FNDC9	protein_coding	4.79263		*	*	*	*	*	*	*	*	*	*	*	*	*	*
ENSG00000099974	DDTL	protein_coding	4.11064		*	*	*	*	*	*	*	*	*	*	*	*	*	*
ENSG00000181322	NME9	protein_coding	3.40231	*	*	*	*	*	*	*	*	*	*	*	*		*	*
ENSG00000102302	FGD1	protein_coding	3.19397		*	*	*	*	*	*	*	*	*	*	*	*	*	*
ENSG00000187186	RP11-195F19.5	protein_coding	3.0749	*	*		*	*	*	*	*	*	*	*	*	*	*	*
ENSG00000157110	RBPMS	protein_coding	2.81747		*	*	*	*	*	*	*	*	*	*	*	*	*	*
ENSG00000143882	ATP6V1C2	protein_coding	2.51646	*	*	*	*	*	*	*	*	*	*	*	*	*		*
ENSG00000121957	GPSM2	protein_coding	2.36938		*	*	*	*	*	*	*	*	*	*	*	*	*	*
ENSG00000170271	FAXDC2	protein_coding	2.20645		*	*	*	*	*	*	*	*	*	*	*	*	*	*
ENSG00000101162	TUBB1	protein_coding	2.08822		*	*	*	*	*	*	*	*	*	*	*	*	*	*
ENSG00000124091	GCNT7	protein_coding	1.9294	*	*	*	*		*	*	*	*	*	*	*	*	*	*
ENSG00000152767	FARP1	protein_coding	1.81889	*	*	*	*	*	*	*	*	*	*	*	*	*	*
ENSG00000188343	FAM92A1	protein_coding	1.807		*	*	*	*	*	*	*	*	*	*	*	*	*	*
ENSG00000186710	CFAP73	protein_coding	1.59574	*	*	*	*	*	*	*	*	*		*	*	*	*	*
ENSG00000162892	IL24	protein_coding	97.369			*	*	*	*	*	*	*	*	*	*	*	*	*
ENSG00000143819	EPHX1	protein_coding	19.6483			*	*	*	*	*	*	*	*	*	*	*	*	*
ENSG00000185291	IL3RA	protein_coding	14.6463			*	*	*	*	*	*	*	*	*	*	*	*	*
ENSG00000140398	NEIL1	protein_coding	11.2061	*	*			*	*	*	*	*	*	*	*	*	*	*
ENSG00000255823	MTRNR2L8	protein_coding	8.46498	*	*	*		*	*	*	*	*	*	*	*	*	*
ENSG00000124104	SNX21	protein_coding	7.75666			*	*	*	*	*	*	*	*	*	*	*	*	*
ENSG00000177669	MBOAT4	protein_coding	7.64106	*			*	*	*	*	*	*	*	*	*	*	*	*
ENSG00000186318	BACE1	protein_coding	6.86789			*	*	*	*	*	*	*	*	*	*	*	*	*
ENSG00000181773	GPR3	protein_coding	6.12596	*	*	*	*	*	*	*	*	*	*	*	*		*
ENSG00000183977	PP2D1	protein_coding	5.73882	*	*	*	*	*	*	*	*	*	*	*	*		*
ENSG00000162576	MXRA8	protein_coding	5.21569	*	*	*	*	*	*	*	*	*	*	*	*	*
ENSG00000077616	NAALAD2	protein_coding	4.7688			*	*	*	*	*	*	*	*	*	*	*	*	*
ENSG00000183569	SERHL2	protein_coding	4.70379			*	*	*	*	*	*	*	*	*	*	*	*	*
ENSG00000140009	ESR2	protein_coding	4.56278			*	*	*	*	*	*	*	*	*	*	*	*	*
ENSG00000283208	RP11-226E21.4	protein_coding	4.30724	*	*	*	*	*	*	*	*	*	*	*	*		*
ENSG00000126106	TMEM53	protein_coding	4.19672			*	*	*	*	*	*	*	*	*	*	*	*	*
ENSG00000101342	TLDC2	protein_coding	4.188	*	*		*	*	*	*	*	*	*	*	*	*	*
ENSG00000170482	SLC23A1	protein_coding	4.02943	*	*	*	*	*	*	*	*	*	*	*	*		*
ENSG00000152284	TCF7L1	protein_coding	3.92767	*	*	*	*	*	*	*	*	*	*	*	*		*
ENSG00000154917	RAB6B	protein_coding	3.23958			*	*	*	*	*	*	*	*	*	*	*	*	*
ENSG00000165985	C1QL3	protein_coding	3.187	*	*	*	*	*	*	*	*	*	*	*	*		*
ENSG00000184154	LRTOMT	protein_coding	3.12994	*	*	*	*	*	*	*	*	*	*	*	*		*
ENSG00000171462	DLK2	protein_coding	2.92075	*	*	*	*	*	*	*	*	*	*	*	*		*
ENSG00000143443	C1orf56	protein_coding	2.68925	*		*	*	*	*	*	*	*	*		*	*	*	*
ENSG00000100767	PAPLN	protein_coding	2.66932	*	*	*	*	*	*	*	*	*	*	*	*		*
ENSG00000163833	FBXO40	protein_coding	2.57162	*	*	*	*	*	*	*	*	*	*	*	*		*
ENSG00000126895	AVPR2	protein_coding	2.57022	*	*	*	*	*	*	*	*	*	*	*	*		*
ENSG00000176358	TAC4	protein_coding	2.34681	*	*	*	*	*	*	*	*	*	*	*	*		*
ENSG00000168517	HEXIM2	protein_coding	2.306		*	*	*	*	*	*	*	*	*	*	*	*	*
ENSG00000156574	NODAL	protein_coding	2.2834	*	*	*	*	*	*	*	*	*	*	*	*		*
ENSG00000109771	LRP2BP	protein_coding	2.2782			*	*	*	*	*	*	*	*	*	*	*	*	*
ENSG00000214300	SPDYE3	protein_coding	2.21782			*	*	*	*	*	*	*	*	*	*	*	*	*
ENSG00000102934	PLLP	protein_coding	1.72537		*	*	*	*	*	*	*	*	*	*		*	*	*
ENSG00000163810	TGM4	protein_coding	1.67446	*	*	*	*	*	*	*	*	*	*	*	*		*
ENSG00000122223	CD244	protein_coding	64.5688			*		*	*	*	*	*	*	*	*	*	*	*
ENSG00000135052	GOLM1	protein_coding	23.3642			*		*	*	*	*	*	*	*	*	*	*	*
ENSG00000183397	C19orf71	protein_coding	20.0589	*	*			*	*	*	*	*	*		*	*	*	*
ENSG00000140749	IGSF6	protein_coding	18.233			*	*	*	*	*	*	*	*	*	*	*	*
ENSG00000198682	PAPSS2	protein_coding	11.6143			*	*	*	*	*	*	*	*	*	*	*	*
ENSG00000196407	THEM5	protein_coding	11.2606				*	*	*	*	*	*	*	*	*	*	*	*
ENSG00000112304	ACOT13	protein_coding	8.28291	*	*	*	*		*	*	*		*		*	*	*	*
ENSG00000256806	C17orf100	protein_coding	8.07731			*		*	*	*	*	*	*	*	*	*	*	*
ENSG00000130584	ZBTB46	protein_coding	7.60066				*	*	*	*	*	*	*	*	*	*	*	*
ENSG00000187726	DNAJB13	protein_coding	6.35031	*		*	*	*	*	*	*	*	*	*	*		*
ENSG00000073803	MAP3K13	protein_coding	5.27204		*	*	*	*	*	*	*	*	*	*	*		*
ENSG00000166402	TUB	protein_coding	4.12723			*		*	*	*	*	*	*	*	*	*	*	*
ENSG00000116985	BMP8B	protein_coding	4.02498			*		*	*	*	*	*	*	*	*	*	*	*
ENSG00000112212	TSPO2	protein_coding	2.91311		*	*	*	*	*	*	*	*	*	*	*		*
ENSG00000137135	ARHGEF39	protein_coding	2.82863		*	*	*	*	*	*	*	*	*	*	*		*
ENSG00000189129	PLAC9	protein_coding	2.77033	*		*	*	*	*	*	*	*	*	*	*		*
ENSG00000119608	PROX2	protein_coding	2.72213			*		*	*	*	*	*	*	*	*	*	*	*
ENSG00000112309	B3GAT2	protein_coding	2.6289		*	*	*	*	*	*	*	*	*	*	*		*
ENSG00000141404	GNAL	protein_coding	2.57559	*	*	*		*	*	*	*	*	*	*	*		*
ENSG00000167216	KATNAL2	protein_coding	2.53649		*	*	*	*	*	*	*	*	*	*	*		*
ENSG00000118298	CA14	protein_coding	2.53443	*		*	*	*	*	*	*	*	*	*	*		*
ENSG00000124701	APOBEC2	protein_coding	2.51024		*	*	*	*	*	*	*	*	*	*	*		*
ENSG00000188305	C19orf35	protein_coding	2.41446	*	*	*		*	*	*	*	*	*	*	*		*
ENSG00000069764	PLA2G10	protein_coding	2.31644			*	*	*	*	*	*	*	*	*	*		*	*
ENSG00000046653	GPM6B	protein_coding	2.20576			*	*	*	*	*	*	*	*		*	*	*	*
ENSG00000108786	HSD17B1	protein_coding	2.14159		*	*	*	*	*	*	*	*	*	*	*		*
ENSG00000169282	KCNAB1	protein_coding	2.07043		*	*	*	*	*	*	*	*	*	*	*		*
ENSG00000166359	WDR88	protein_coding	1.9934			*	*	*	*	*	*	*	*	*	*	*	*
ENSG00000100196	KDELR3	protein_coding	1.91346			*	*	*	*	*	*	*	*	*	*	*	*
ENSG00000129194	SOX15	protein_coding	1.64434	*	*	*	*	*	*	*		*		*		*	*	*
ENSG00000170807	LMOD2	protein_coding	1.32289	*		*	*	*	*	*	*	*	*	*	*		*
ENSG00000086189	DIMT1	protein_coding	72.1608			*	*	*	*	*	*	*	*	*	*		*
ENSG00000140391	TSPAN3	protein_coding	46.0062	*			*	*	*	*	*	*	*	*	*		*
ENSG00000154511	FAM69A	protein_coding	35.4253	*	*		*	*	*	*	*	*	*	*			*
ENSG00000138185	ENTPD1	protein_coding	20.0562				*	*	*	*	*	*	*		*	*	*	*
ENSG00000117281	CD160	protein_coding	11.2848			*		*	*	*	*	*	*	*	*		*	*
ENSG00000132386	SERPINF1	protein_coding	10.7337		*	*	*	*	*	*	*	*	*	*		*
ENSG00000175471	MCTP1	protein_coding	8.11505			*	*	*	*	*	*	*	*	*	*		*
ENSG00000118520	ARG1	protein_coding	6.40154	*	*	*	*	*	*	*	*	*			*		*
ENSG00000056736	IL17RB	protein_coding	6.31274		*	*	*	*			*	*	*		*	*	*	*
ENSG00000185664	PMEL	protein_coding	5.44243					*	*	*	*	*	*	*	*	*	*	*
ENSG00000174255	ZNF80	protein_coding	4.3752			*	*	*	*	*	*	*	*	*	*		*
ENSG00000163155	LYSMD1	protein_coding	3.6463	*	*		*	*	*	*	*	*	*	*	*
ENSG00000091831	ESR1	protein_coding	3.11454			*	*	*	*	*	*	*	*	*	*		*
ENSG00000236320	SLFN14	protein_coding	2.98324				*	*	*	*	*	*	*	*	*		*	*
ENSG00000166105	GLB1L3	protein_coding	2.74598					*	*	*	*	*	*	*	*	*	*	*
ENSG00000143450	OAZ3	protein_coding	2.48104			*	*	*	*	*	*	*	*	*	*		*
ENSG00000228278	ORM2	protein_coding	2.23699			*	*	*	*	*	*	*	*	*	*		*
ENSG00000184361	SPATA32	protein_coding	1.93952					*	*	*	*	*	*	*	*	*	*	*
ENSG00000095464	PDE6C	protein_coding	1.82699			*	*	*	*	*	*	*	*	*	*		*
ENSG00000159915	ZNF233	protein_coding	1.72879			*	*	*	*	*	*	*	*	*	*		*
ENSG00000092421	SEMA6A	protein_coding	1.66221			*	*	*	*	*	*	*	*	*	*		*
ENSG00000214700	C12orf71	protein_coding	1.64312			*	*	*	*		*	*	*	*	*	*	*
ENSG00000185774	KCNIP4	protein_coding	1.60417		*	*	*		*	*	*		*		*	*	*	*
ENSG00000198785	GRIN3A	protein_coding	1.56537			*	*	*	*	*	*	*	*	*	*		*
ENSG00000160678	S100A1	protein_coding	1.54447		*	*	*	*	*	*	*	*	*	*			*
ENSG00000164764	SBSPON	protein_coding	1.54046			*	*	*	*		*	*	*	*	*	*	*
ENSG00000136457	CHAD	protein_coding	1.49333	*	*	*	*	*	*	*	*	*		*			*
ENSG00000138131	LOXL4	protein_coding	1.42512			*	*	*	*	*	*	*	*	*	*		*
ENSG00000106258	CYP3A5	protein_coding	1.22927			*			*	*	*	*	*	*	*	*	*	*
ENSG00000196562	SULF2	protein_coding	27.9987			*		*	*	*	*	*	*	*	*		*
ENSG00000102805	CLN5	protein_coding	11.7161			*	*	*	*	*	*	*		*	*		*
ENSG00000118292	C1orf54	protein_coding	11.6479		*	*	*	*				*	*	*		*	*	*
ENSG00000177494	ZBED2	protein_coding	7.21889				*	*	*	*	*	*	*	*	*		*
ENSG00000184293	CLECL1	protein_coding	6.83288				*	*		*	*		*	*	*	*	*	*
ENSG00000166839	ANKDD1A	protein_coding	6.75196	*		*			*		*	*	*		*	*	*	*
ENSG00000074621	SLC24A1	protein_coding	6.59301			*		*	*	*	*		*		*	*	*	*
ENSG00000103056	SMPD3	protein_coding	5.65448			*		*	*	*	*	*			*	*	*	*
ENSG00000100197	CYP2D6	protein_coding	5.28691			*	*	*	*	*	*	*		*	*		*
ENSG00000206052	DOK6	protein_coding	4.98292				*	*	*	*	*	*	*	*	*		*
ENSG00000214654	RP11-27I1.4	protein_coding	4.25102	*		*	*	*	*		*	*		*	*		*
ENSG00000114529	C3orf52	protein_coding	3.26398			*		*	*	*	*	*	*	*	*		*
ENSG00000074219	TEAD2	protein_coding	2.73329			*	*	*	*	*		*	*	*	*		*
ENSG00000101213	PTK6	protein_coding	2.47873			*		*	*	*	*	*	*	*	*		*
ENSG00000139160	C12orf72	protein_coding	2.47787			*		*	*	*	*	*	*	*	*		*
ENSG00000141527	CARD14	protein_coding	2.16061	*				*	*	*	*	*	*	*	*		*
ENSG00000111087	GLI1	protein_coding	1.97031				*	*	*	*		*		*	*	*	*	*
ENSG00000104883	PEX11G	protein_coding	1.91354			*		*	*	*	*	*	*	*	*		*
ENSG00000176153	GPX2	protein_coding	1.79983			*		*	*	*	*	*	*	*	*		*
ENSG00000260097	SPDYE6	protein_coding	1.78044			*		*	*	*	*	*	*	*	*		*
ENSG00000185689	C6orf201	protein_coding	1.58742			*	*	*	*	*	*		*	*	*		*
ENSG00000089723	OTUB2	protein_coding	1.57969			*		*	*	*	*	*	*	*	*		*
ENSG00000151704	KCNJ1	protein_coding	1.49839	*	*	*	*	*	*	*	*	*		*
ENSG00000276043	UHRF1	protein_coding	1.49398			*	*	*	*			*	*	*	*		*	*
ENSG00000100652	SLC10A1	protein_coding	1.4913	*	*	*		*	*	*	*			*	*	*
ENSG00000123500	COL10A1	protein_coding	1.23487			*		*	*	*	*	*	*	*	*		*
ENSG00000258388	PPT2-EGFL8	protein_coding	1.20408			*	*	*	*			*	*	*	*		*	*
ENSG00000147127	RAB41	protein_coding	1.16933		*	*	*	*		*	*		*	*	*		*
ENSG00000196470	SIAH1	protein_coding	42.8397					*	*	*	*	*	*	*	*		*
ENSG00000145416	MARCH1	protein_coding	29.6968				*		*		*	*	*		*	*	*	*
ENSG00000119729	RHOQ	protein_coding	24.0612					*	*	*	*	*	*	*	*		*
ENSG00000189362	NEMP2	protein_coding	18.9206	*	*	*	*	*	*	*	*						*
ENSG00000099203	TMED1	protein_coding	18.5248					*	*	*	*	*	*	*	*		*
ENSG00000162804	SNED1	protein_coding	13.9455			*	*	*		*	*	*	*		*	*
ENSG00000158714	SLAMF8	protein_coding	3.78629					*	*	*	*	*	*	*	*		*
ENSG00000172215	CXCR6	protein_coding	2.96923			*	*		*	*		*			*	*	*	*
ENSG00000123454	DBH	protein_coding	2.7993					*	*	*		*	*	*	*	*	*
ENSG00000174514	MFSD4A	protein_coding	2.46022			*	*	*	*	*	*	*		*		*
ENSG00000205869	KRTAP5-1	protein_coding	1.9058					*	*	*	*	*	*	*		*		*
ENSG00000113296	THBS4	protein_coding	1.86256					*	*	*	*	*	*	*	*		*
ENSG00000177374	HIC1	protein_coding	1.74431					*	*	*	*	*	*	*	*		*
ENSG00000154025	SLC5A10	protein_coding	1.61918			*		*	*	*		*	*	*	*		*
ENSG00000185013	NT5C1B	protein_coding	1.52981			*	*	*	*	*	*		*		*		*
ENSG00000183682	BMP8A	protein_coding	1.51544				*	*	*	*		*	*	*	*		*
ENSG00000248485	PCP4L1	protein_coding	1.45119		*	*	*	*				*	*	*	*		*
ENSG00000225526	MKRN2OS	protein_coding	1.34364			*			*	*		*	*		*	*	*	*
ENSG00000109686	SH3D19	protein_coding	1.3167			*		*	*	*	*	*	*		*		*
ENSG00000187775	DNAH17	protein_coding	1.25161	*			*	*				*	*	*	*	*		*
ENSG00000157578	LCA5L	protein_coding	1.22091			*	*			*	*	*	*	*	*		*
ENSG00000075886	TUBA3D	protein_coding	1.21188					*	*	*		*	*	*	*		*	*
ENSG00000187105	HEATR4	protein_coding	1.17705			*	*		*	*		*	*	*	*		*
ENSG00000139835	GRTP1	protein_coding	1.15585			*				*		*	*	*	*	*	*	*
ENSG00000187010	RHD	protein_coding	1.15043			*	*	*	*		*		*	*	*		*
ENSG00000133392	MYH11	protein_coding	1.10073			*		*	*	*		*	*	*	*		*
ENSG00000103888	CEMIP	protein_coding	1.03856			*	*		*		*	*	*	*	*		*
ENSG00000113558	SKP1	protein_coding	73.6856					*	*	*	*	*	*		*		*
ENSG00000136867	SLC31A2	protein_coding	33.9146			*	*	*	*				*	*	*		*
ENSG00000162377	COA7	protein_coding	8.31104			*		*	*		*	*	*		*		*
ENSG00000151729	SLC25A4	protein_coding	8.14834			*			*	*	*	*	*	*	*
ENSG00000125733	TRIP10	protein_coding	4.80843					*	*	*	*	*	*		*		*
ENSG00000161860	SYCE2	protein_coding	4.17633			*	*					*	*	*		*	*	*
ENSG00000176890	TYMS	protein_coding	4.05069							*	*	*	*		*	*	*	*
ENSG00000145386	CCNA2	protein_coding	3.09515			*			*		*	*	*		*	*	*
ENSG00000257950	P2RX5-TAX1BP3	protein_coding	2.20329					*		*			*	*	*	*	*	*
ENSG00000164171	ITGA2	protein_coding	1.90002			*		*			*	*	*	*	*		*
ENSG00000125084	WNT1	protein_coding	1.65251				*	*	*	*	*	*			*		*
ENSG00000243910	TUBA4B	protein_coding	1.6232					*	*	*	*	*		*	*		*
ENSG00000283268	RP11-727F15.14	protein_coding	1.59322	*				*	*	*	*			*	*		*
ENSG00000125355	TMEM255A	protein_coding	1.53848			*			*	*	*	*	*		*		*
ENSG00000088053	GP6	protein_coding	1.35799	*			*	*		*	*	*		*			*
ENSG00000198523	PLN	protein_coding	1.32999			*		*	*	*	*	*	*		*
ENSG00000075073	TACR2	protein_coding	1.31987					*	*	*	*	*		*	*		*
ENSG00000163959	SLC51A	protein_coding	1.28654		*		*	*	*	*	*	*		*
ENSG00000174225	ARL13A	protein_coding	1.07009			*			*	*		*	*	*	*		*
ENSG00000129048	ACKR4	protein_coding	1.05074			*	*	*			*	*	*		*		*
ENSG00000176920	FUT2	protein_coding	0.93479				*		*	*		*	*	*	*		*
ENSG00000018280	SLC11A1	protein_coding	42.7104					*	*	*	*		*		*		*
ENSG00000146859	TMEM140	protein_coding	25.4018	*	*			*		*	*	*			*
ENSG00000163082	SGPP2	protein_coding	18.2795	*		*	*				*				*		*	*
ENSG00000103351	CLUAP1	protein_coding	14.9119			*	*	*	*	*	*			*
ENSG00000070540	WIPI1	protein_coding	11.977									*	*	*	*	*	*	*
ENSG00000161048	NAPEPLD	protein_coding	9.43449	*	*			*	*	*	*				*
ENSG00000166321	NUDT13	protein_coding	7.56867				*	*	*	*	*					*		*
ENSG00000214756	METTL12	protein_coding	5.47886			*	*	*		*	*				*		*
ENSG00000144645	OSBPL10	protein_coding	4.79485					*	*	*	*	*			*		*
ENSG00000173868	PHOSPHO1	protein_coding	4.14375	*	*		*	*			*	*					*
ENSG00000166171	DPCD	protein_coding	4.13904			*		*	*	*		*	*	*
ENSG00000167900	TK1	protein_coding	3.3468	*	*	*				*		*	*				*
ENSG00000008516	MMP25	protein_coding	2.84098				*		*		*	*	*		*		*
ENSG00000170425	ADORA2B	protein_coding	2.67538			*			*	*		*	*		*		*
ENSG00000220008	LINGO3	protein_coding	1.43867	*		*	*					*	*	*			*
ENSG00000065621	GSTO2	protein_coding	1.38621	*		*	*	*					*		*		*
ENSG00000095539	SEMA4G	protein_coding	1.36367					*					*	*	*	*	*	*
ENSG00000145217	SLC26A1	protein_coding	1.35405					*	*			*		*		*	*	*
ENSG00000121769	FABP3	protein_coding	1.30756				*	*				*	*	*	*		*
ENSG00000187699	C2orf88	protein_coding	1.26192			*			*			*	*	*	*		*
ENSG00000204767	FAM196B	protein_coding	1.16953		*	*			*			*	*	*			*
ENSG00000285441	RP1-56L9.7	protein_coding	1.088	*	*	*			*		*	*	*
ENSG00000232196	MTRNR2L4	protein_coding	1.08666			*						*	*		*	*	*	*
ENSG00000119703	ZC2HC1C	protein_coding	0.999231			*		*	*	*			*		*		*
ENSG00000187166	H1FNT	protein_coding	0.93002			*	*					*	*	*	*		*
ENSG00000171222	SCAND1	protein_coding	17.3346			*	*		*		*		*		*
ENSG00000009694	TENM1	protein_coding	16.7287				*	*			*		*	*			*
ENSG00000106991	ENG	protein_coding	12.7734						*				*		*	*	*	*
ENSG00000174456	C12orf76	protein_coding	10.8257		*	*	*	*	*		*
ENSG00000168734	PKIG	protein_coding	9.49682		*		*	*	*	*	*
ENSG00000166780	C16orf45	protein_coding	5.05704	*	*	*					*		*		*
ENSG00000102053	ZC3H12B	protein_coding	4.21032				*		*	*				*		*		*
ENSG00000166016	ABTB2	protein_coding	3.98221					*		*		*	*		*		*
ENSG00000206013	IFITM5	protein_coding	3.19663						*			*			*	*	*	*
ENSG00000187624	C17orf97	protein_coding	2.62208						*	*		*	*	*	*
ENSG00000179841	AKAP5	protein_coding	2.54853						*		*		*		*	*	*
ENSG00000138193	PLCE1	protein_coding	1.6567			*							*		*	*	*	*
ENSG00000165716	FAM69B	protein_coding	1.58405					*	*			*				*	*	*
ENSG00000104804	TULP2	protein_coding	1.54183	*				*	*	*	*			*
ENSG00000129810	SGO1	protein_coding	1.50449				*	*	*	*	*			*
ENSG00000168140	VASN	protein_coding	1.32682	*				*	*	*		*		*
ENSG00000198870	STKLD1	protein_coding	1.19215			*		*				*		*		*		*
ENSG00000188396	RP11-269F19.9	protein_coding	1.17245					*	*			*		*		*		*
ENSG00000167676	PLIN4	protein_coding	1.02459					*	*			*	*	*			*
ENSG00000006530	AGK	protein_coding	37.9167			*			*				*		*		*
ENSG00000139537	CCDC65	protein_coding	21.3035	*	*	*										*		*
ENSG00000050344	NFE2L3	protein_coding	15.5948			*	*						*		*		*
ENSG00000126453	BCL2L12	protein_coding	11.4872			*		*	*				*		*
ENSG00000143382	ADAMTSL4	protein_coding	10.0717									*	*	*		*		*
ENSG00000110721	CHKA	protein_coding	9.59591					*		*	*	*		*
ENSG00000176014	TUBB6	protein_coding	3.04778										*		*	*	*	*
ENSG00000163467	TSACC	protein_coding	2.2917							*	*				*	*		*
ENSG00000126838	PZP	protein_coding	1.9658				*	*	*	*	*
ENSG00000175305	CCNE2	protein_coding	1.7675			*					*		*		*		*
ENSG00000256222	MTRNR2L3	protein_coding	1.64456				*	*	*	*	*
ENSG00000255582	OR10G2	protein_coding	1.42751										*		*	*	*	*
ENSG00000126231	PROZ	protein_coding	1.27193					*				*		*		*		*
ENSG00000171790	SLFNL1	protein_coding	1.22314									*	*	*		*		*
ENSG00000174586	ZNF497	protein_coding	1.20295			*				*		*			*		*
ENSG00000257446	ZNF878	protein_coding	1.13507			*	*						*		*		*
ENSG00000115641	FHL2	protein_coding	1.11654						*	*	*			*	*
ENSG00000135914	HTR2B	protein_coding	1.10193			*			*		*		*			*
ENSG00000225556	C2CD4D	protein_coding	1.04934					*	*	*	*			*
ENSG00000212807	OR2A42	protein_coding	0.917779			*							*	*	*		*
ENSG00000186564	FOXD2	protein_coding	0.916942				*			*	*	*		*
ENSG00000161509	GRIN2C	protein_coding	0.900092				*	*	*			*		*
ENSG00000134245	WNT2B	protein_coding	0.859392			*			*		*			*	*
ENSG00000221970	OR2A1	protein_coding	0.845438			*							*	*	*		*
ENSG00000167281	RBFOX3	protein_coding	0.834941	*				*				*		*			*
ENSG00000154274	C4orf19	protein_coding	0.819797	*				*	*		*						*
ENSG00000111266	DUSP16	protein_coding	70.4144	*	*	*	*
ENSG00000172725	CORO1B	protein_coding	23.8677			*	*									*	*
ENSG00000174306	ZHX3	protein_coding	9.06138						*	*	*			*
ENSG00000137266	SLC22A23	protein_coding	7.35254			*	*									*		*
ENSG00000152455	SUV39H2	protein_coding	7.11792	*	*	*	*
ENSG00000138092	CENPO	protein_coding	7.09417						*	*	*			*
ENSG00000150938	CRIM1	protein_coding	6.77961		*								*		*		*
ENSG00000119457	SLC46A2	protein_coding	5.90871			*		*			*			*
ENSG00000160051	IQCC	protein_coding	4.93936	*	*	*						*
ENSG00000155657	TTN	protein_coding	4.49503				*				*	*				*
ENSG00000188026	RILPL1	protein_coding	4.04103	*	*	*												*
ENSG00000167720	SRR	protein_coding	3.56294			*					*					*		*
ENSG00000100321	SYNGR1	protein_coding	2.81372					*				*	*		*
ENSG00000146426	TIAM2	protein_coding	2.5121			*							*		*		*
ENSG00000002745	WNT16	protein_coding	1.7394			*	*						*		*
ENSG00000141294	LRRC46	protein_coding	1.72099					*			*			*			*
ENSG00000211445	GPX3	protein_coding	1.53715					*	*			*		*
ENSG00000129673	AANAT	protein_coding	1.22656	*	*	*	*
ENSG00000268163	AC004076.9	protein_coding	1.06325												*	*	*	*
ENSG00000175899	A2M	protein_coding	1.02679				*	*	*		*
ENSG00000105679	GAPDHS	protein_coding	0.941833									*	*				*	*
ENSG00000104368	PLAT	protein_coding	0.875872					*	*			*				*
ENSG00000135436	FAM186B	protein_coding	0.861808										*		*	*		*
ENSG00000184984	CHRM5	protein_coding	0.836535			*	*								*			*
ENSG00000188051	TMEM221	protein_coding	0.819527										*	*	*		*
ENSG00000103067	ESRP2	protein_coding	0.815805					*	*						*		*
ENSG00000164707	SLC13A4	protein_coding	0.811584										*	*	*		*
ENSG00000163806	SPDYA	protein_coding	0.793308			*							*			*	*
ENSG00000216921	AC131097.4	protein_coding	0.673683			*			*				*	*
ENSG00000114757	PEX5L	protein_coding	0.666133			*		*	*		*
ENSG00000204657	OR2H2	protein_coding	0.64923			*				*			*		*
ENSG00000110944	IL23A	protein_coding	95.2864	*	*		*
ENSG00000187325	TAF9B	protein_coding	31.1777	*	*	*
ENSG00000033327	GAB2	protein_coding	20.6679										*		*		*
ENSG00000163291	PAQR3	protein_coding	13.2933	*	*	*
ENSG00000139998	RAB15	protein_coding	12.044	*	*	*
ENSG00000138640	FAM13A	protein_coding	11.1445		*	*											*
ENSG00000171840	NINJ2	protein_coding	9.85255										*		*		*
ENSG00000168569	TMEM223	protein_coding	9.32422			*				*							*
ENSG00000175602	CCDC85B	protein_coding	8.04032	*							*							*
ENSG00000162927	PUS10	protein_coding	7.56547			*										*		*
ENSG00000157315	TMED6	protein_coding	7.28943		*											*		*
ENSG00000120093	HOXB3	protein_coding	6.94484										*		*		*
ENSG00000064763	FAR2	protein_coding	5.86377										*			*	*
ENSG00000182108	DEXI	protein_coding	5.78528	*	*	*
ENSG00000197885	NKIRAS1	protein_coding	5.18181	*					*					*
ENSG00000258539	RP11-12J10.3	protein_coding	3.82741										*		*		*
ENSG00000066923	STAG3	protein_coding	3.80776				*	*			*
ENSG00000131686	CA6	protein_coding	3.32864										*		*		*
ENSG00000171444	MCC	protein_coding	3.02242		*		*						*
ENSG00000184270	HIST2H2AB	protein_coding	2.671	*						*	*
ENSG00000115129	TP53I3	protein_coding	2.66621			*	*					*
ENSG00000158874	APOA2	protein_coding	2.57416	*	*		*
ENSG00000120885	CLU	protein_coding	2.4458										*		*		*
ENSG00000213204	RP3-382I10.7	protein_coding	2.12127						*						*		*
ENSG00000116690	PRG4	protein_coding	2.05503			*							*		*
ENSG00000259075	POC1B-GALNT4	protein_coding	1.90869				*					*		*
ENSG00000165507	C10orf10	protein_coding	1.88581	*	*		*
ENSG00000241962	RP11-111H13.1	protein_coding	1.5481				*									*		*
ENSG00000187045	TMPRSS6	protein_coding	1.32803					*		*		*
ENSG00000067445	TRO	protein_coding	1.2402					*				*	*
ENSG00000168679	SLC16A4	protein_coding	1.15294			*	*						*
ENSG00000256453	DND1	protein_coding	1.12643					*						*			*
ENSG00000240972	MIF	protein_coding	1.11222				*					*		*
ENSG00000241563	CORT	protein_coding	1.0717						*			*						*
ENSG00000225805	CTD-2313N18.7	protein_coding	1.04218			*						*			*
ENSG00000148935	GAS2	protein_coding	0.99537			*							*		*
ENSG00000154710	RABGEF1	protein_coding	0.946929					*				*		*
ENSG00000175514	GPR152	protein_coding	0.936826					*				*		*
ENSG00000172938	MRGPRD	protein_coding	0.935798						*	*		*
ENSG00000130821	SLC6A8	protein_coding	0.928431				*	*						*
ENSG00000273269	RP11-761B3.1	protein_coding	0.890777	*		*				*
ENSG00000131097	HIGD1B	protein_coding	0.889599								*				*			*
ENSG00000115474	KCNJ13	protein_coding	0.878849			*			*		*
ENSG00000253457	SMIM18	protein_coding	0.875198		*	*					*
ENSG00000234409	CCDC188	protein_coding	0.83481					*				*		*
ENSG00000167183	PRR15L	protein_coding	0.806253												*		*	*
ENSG00000159263	SIM2	protein_coding	0.756103				*				*						*
ENSG00000128346	C22orf23	protein_coding	0.747071					*				*	*
ENSG00000111536	IL26	protein_coding	0.726886			*		*			*
ENSG00000131711	MAP1B	protein_coding	0.670655			*			*		*
ENSG00000122224	LY9	protein_coding	85.2944	*	*
ENSG00000170873	MTSS1	protein_coding	65.6045													*		*
ENSG00000103811	CTSH	protein_coding	60.5259													*		*
ENSG00000154122	ANKH	protein_coding	49.2373	*		*
ENSG00000179583	CIITA	protein_coding	35.0108													*		*
ENSG00000166582	CENPV	protein_coding	28.0353	*	*
ENSG00000141574	SECTM1	protein_coding	24.9122													*		*
ENSG00000183011	NAA38	protein_coding	15.6826													*		*
ENSG00000153048	CARHSP1	protein_coding	15.6323													*		*
ENSG00000078487	ZCWPW1	protein_coding	15.0504	*	*
ENSG00000082014	SMARCD3	protein_coding	13.3369			*	*
ENSG00000213906	LTB4R2	protein_coding	13.0484	*	*
ENSG00000160226	C21orf2	protein_coding	12.8821		*					*
ENSG00000100908	EMC9	protein_coding	12.7708		*											*
ENSG00000166086	JAM3	protein_coding	12.6269		*		*
ENSG00000108797	CNTNAP1	protein_coding	12.2111	*	*
ENSG00000111671	SPSB2	protein_coding	10.0988													*		*
ENSG00000159496	RGL4	protein_coding	9.90891	*		*
ENSG00000144445	KANSL1L	protein_coding	9.38861													*		*
ENSG00000145428	RNF175	protein_coding	8.33594	*	*
ENSG00000110013	SIAE	protein_coding	8.19072													*		*
ENSG00000119714	GPR68	protein_coding	8.01591			*											*
ENSG00000161955	TNFSF13	protein_coding	7.6725													*		*
ENSG00000110042	DTX4	protein_coding	7.29859	*	*
ENSG00000284946	AC068831.18	protein_coding	7.17097													*		*
ENSG00000008226	DLEC1	protein_coding	7.1412	*	*
ENSG00000115392	FANCL	protein_coding	6.28195													*	*
ENSG00000119673	ACOT2	protein_coding	6.1442													*		*
ENSG00000107796	ACTA2	protein_coding	5.74408												*		*
ENSG00000071242	RPS6KA2	protein_coding	5.39592					*			*
ENSG00000262655	SPON1	protein_coding	5.37153			*	*
ENSG00000112137	PHACTR1	protein_coding	5.13612										*				*
ENSG00000163596	ICA1L	protein_coding	4.77605	*	*
ENSG00000122477	LRRC39	protein_coding	4.76288													*		*
ENSG00000148842	CNNM2	protein_coding	4.75272	*	*
ENSG00000213347	MXD3	protein_coding	4.11463													*		*
ENSG00000108375	RNF43	protein_coding	3.11679				*				*
ENSG00000140043	PTGR2	protein_coding	3.08067											*		*
ENSG00000139351	SYCP3	protein_coding	2.52065		*	*
ENSG00000019102	VSIG2	protein_coding	2.4033	*	*
ENSG00000006453	BAIAP2L1	protein_coding	2.10655	*	*
ENSG00000272031	ANKRD34A	protein_coding	1.97464										*				*
ENSG00000166503	RP11-382A20.3	protein_coding	1.67361	*	*
ENSG00000165682	CLEC1B	protein_coding	1.6587	*	*
ENSG00000267710	EDDM13	protein_coding	1.46917			*										*
ENSG00000113231	PDE8B	protein_coding	1.33415	*		*
ENSG00000157017	GHRL	protein_coding	1.21993									*				*
ENSG00000162931	TRIM17	protein_coding	1.1734									*	*
ENSG00000283644	RP13-210D15.9	protein_coding	1.11045			*												*
ENSG00000175206	NPPA	protein_coding	0.927851		*	*
ENSG00000087237	CETP	protein_coding	0.910289													*		*
ENSG00000167701	GPT	protein_coding	0.878497									*					*
ENSG00000172426	RSPH9	protein_coding	0.873993			*											*
ENSG00000162188	GNG3	protein_coding	0.869868	*	*
ENSG00000168386	FILIP1L	protein_coding	0.866565			*			*
ENSG00000171657	GPR82	protein_coding	0.864281								*		*
ENSG00000073711	PPP2R3A	protein_coding	0.857821				*				*
ENSG00000091986	CCDC80	protein_coding	0.854879			*									*
ENSG00000204653	ASPDH	protein_coding	0.827034									*		*
ENSG00000120440	TTLL2	protein_coding	0.824875							*	*
ENSG00000075290	WNT8B	protein_coding	0.804778											*			*
ENSG00000196860	TOMM20L	protein_coding	0.803038													*		*
ENSG00000127743	IL17B	protein_coding	0.802921										*				*
ENSG00000174521	TTC9B	protein_coding	0.796681				*	*
ENSG00000183018	SPNS2	protein_coding	0.794115													*		*
ENSG00000160401	CFAP157	protein_coding	0.774256													*		*
ENSG00000108255	CRYBA1	protein_coding	0.76861							*	*
ENSG00000178184	PARD6G	protein_coding	0.738661													*		*
ENSG00000172458	IL17D	protein_coding	0.723055										*		*
ENSG00000177602	GSG2	protein_coding	0.712835							*				*
ENSG00000236782	RP11-96L14.7	protein_coding	0.710499													*		*
ENSG00000103034	NDRG4	protein_coding	0.697946													*		*
ENSG00000105290	APLP1	protein_coding	0.695108													*		*
ENSG00000121053	EPX	protein_coding	0.691871												*		*
ENSG00000203734	ECT2L	protein_coding	0.677802						*		*
ENSG00000112761	WISP3	protein_coding	0.632585										*			*
ENSG00000182870	GALNT9	protein_coding	0.630674									*		*
ENSG00000073598	FNDC8	protein_coding	0.627691													*		*
ENSG00000105996	HOXA2	protein_coding	0.570731	*	*
ENSG00000172955	ADH6	protein_coding	0.558382			*							*
ENSG00000162267	ITIH3	protein_coding	0.54777										*	*
ENSG00000171189	GRIK1	protein_coding	0.507426		*								*
ENSG00000284512	RP11-303E16.10	protein_coding	0.474527		*	*
ENSG00000131969	ABHD12B	protein_coding	0.263735	*	*
ENSG00000113763	UNC5A	protein_coding	0.205972	*	*
ENSG00000011600	TYROBP	protein_coding	333.283													*
ENSG00000110448	CD5	protein_coding	248.762		*
ENSG00000091409	ITGA6	protein_coding	109.569			*
ENSG00000147684	NDUFB9	protein_coding	97.9917		*
ENSG00000159128	IFNGR2	protein_coding	96.9122				*
ENSG00000177463	NR2C2	protein_coding	69.461													*
ENSG00000111537	IFNG	protein_coding	65.8641			*
ENSG00000049768	FOXP3	protein_coding	50.3639														*
ENSG00000142512	SIGLEC10	protein_coding	42.5111				*
ENSG00000137462	TLR2	protein_coding	40.3801										*
ENSG00000054965	FAM168A	protein_coding	38.0455		*
ENSG00000139679	LPAR6	protein_coding	35.7659			*
ENSG00000155366	RHOC	protein_coding	32.9244															*
ENSG00000078687	TNRC6C	protein_coding	32.1099		*
ENSG00000157570	TSPAN18	protein_coding	31.1486			*
ENSG00000140948	ZCCHC14	protein_coding	26.6727			*
ENSG00000197093	GAL3ST4	protein_coding	22.7331		*
ENSG00000160214	RRP1	protein_coding	22.3927		*
ENSG00000134072	CAMK1	protein_coding	22.3557														*
ENSG00000166004	CEP295	protein_coding	21.6507													*
ENSG00000138172	CALHM2	protein_coding	21.5061													*
ENSG00000106009	BRAT1	protein_coding	20.7026		*
ENSG00000116668	SWT1	protein_coding	17.2408				*
ENSG00000176171	BNIP3	protein_coding	14.5898		*
ENSG00000107957	SH3PXD2A	protein_coding	14.2101		*
ENSG00000167207	NOD2	protein_coding	13.3613			*
ENSG00000204498	NFKBIL1	protein_coding	12.4492										*
ENSG00000065923	SLC9A7	protein_coding	12.2539		*
ENSG00000170584	NUDCD2	protein_coding	11.5852			*
ENSG00000132434	LANCL2	protein_coding	11.4782							*
ENSG00000139714	MORN3	protein_coding	10.0438			*
ENSG00000157827	FMNL2	protein_coding	9.28337										*
ENSG00000197766	CFD	protein_coding	9.03205											*
ENSG00000114450	GNB4	protein_coding	8.77388										*
ENSG00000157350	ST3GAL2	protein_coding	8.60576													*
ENSG00000188735	TMEM120B	protein_coding	8.56194		*
ENSG00000241399	CD302	protein_coding	8.55408			*
ENSG00000111962	UST	protein_coding	8.43783													*
ENSG00000135414	GDF11	protein_coding	8.184		*
ENSG00000143942	CHAC2	protein_coding	7.99596			*
ENSG00000197530	MIB2	protein_coding	7.81827				*
ENSG00000164402	SEPT8	protein_coding	7.72537													*
ENSG00000106080	FKBP14	protein_coding	6.74484		*
ENSG00000181350	LRRC75A	protein_coding	6.43513													*
ENSG00000123154	WDR83	protein_coding	6.27334												*
ENSG00000151715	TMEM45B	protein_coding	6.24712			*
ENSG00000091106	NLRC4	protein_coding	6.21084			*
ENSG00000170545	SMAGP	protein_coding	6.17862		*
ENSG00000131355	ADGRE3	protein_coding	5.68772			*
ENSG00000160050	CCDC28B	protein_coding	5.61858			*
ENSG00000160993	ALKBH4	protein_coding	4.60344			*
ENSG00000251192	ZNF674	protein_coding	4.51426			*
ENSG00000167695	FAM57A	protein_coding	3.87351										*
ENSG00000132003	ZSWIM4	protein_coding	3.53613	*
ENSG00000149564	ESAM	protein_coding	3.33288	*
ENSG00000183723	CMTM4	protein_coding	3.26767											*
ENSG00000145721	LIX1	protein_coding	3.17525			*
ENSG00000267041	ZNF850	protein_coding	2.99305			*
ENSG00000238083	LRRC37A2	protein_coding	2.70813													*
ENSG00000160325	CACFD1	protein_coding	2.58801		*
ENSG00000226763	SRRM5	protein_coding	2.55321				*
ENSG00000138160	KIF11	protein_coding	2.52584			*
ENSG00000119771	KLHL29	protein_coding	2.34831				*
ENSG00000186603	HPDL	protein_coding	2.2835									*
ENSG00000171368	TPPP	protein_coding	2.21482													*
ENSG00000106034	CPED1	protein_coding	2.05415			*
ENSG00000008277	ADAM22	protein_coding	2.05126			*
ENSG00000204420	MPIG6B	protein_coding	1.99088	*
ENSG00000131470	PSMC3IP	protein_coding	1.91881														*
ENSG00000057019	DCBLD2	protein_coding	1.75793	*
ENSG00000176720	BOK	protein_coding	1.6921															*
ENSG00000254206	NPIPB11	protein_coding	1.67342			*
ENSG00000255151	AP001258.1	protein_coding	1.64814			*
ENSG00000239732	TLR9	protein_coding	1.64463											*
ENSG00000204323	SMIM5	protein_coding	1.56412									*
ENSG00000145014	TMEM44	protein_coding	1.56069										*
ENSG00000108950	FAM20A	protein_coding	1.4488				*
ENSG00000167291	TBC1D16	protein_coding	1.43895			*
ENSG00000205710	C17orf107	protein_coding	1.43699				*
ENSG00000173567	ADGRF3	protein_coding	1.38993			*
ENSG00000157456	CCNB2	protein_coding	1.37967			*
ENSG00000262874	C19orf84	protein_coding	1.37321				*
ENSG00000181029	TRAPPC5	protein_coding	1.32139			*
ENSG00000116194	ANGPTL1	protein_coding	1.29458			*
ENSG00000143318	CASQ1	protein_coding	1.28987			*
ENSG00000119681	LTBP2	protein_coding	1.21339										*
ENSG00000076351	SLC46A1	protein_coding	1.08029									*
ENSG00000188056	TREML4	protein_coding	1.06329	*
ENSG00000128285	MCHR1	protein_coding	0.981967									*
ENSG00000176092	CRYBG2	protein_coding	0.954242			*
ENSG00000260428	SCX	protein_coding	0.930744													*
ENSG00000272896	RP11-216L13.17	protein_coding	0.878417												*
ENSG00000160345	C9orf116	protein_coding	0.875578						*
ENSG00000081923	ATP8B1	protein_coding	0.868407			*
ENSG00000169752	NRG4	protein_coding	0.835602			*
ENSG00000176383	B3GNT4	protein_coding	0.821788	*
ENSG00000122642	FKBP9	protein_coding	0.79868			*
ENSG00000230054	RP11-402G3.5	protein_coding	0.798254			*
ENSG00000166743	ACSM1	protein_coding	0.7898			*
ENSG00000186047	DLEU7	protein_coding	0.787488								*
ENSG00000126259	KIRREL2	protein_coding	0.776882													*
ENSG00000165828	PRAP1	protein_coding	0.763081	*
ENSG00000251503	APITD1-CORT	protein_coding	0.761245													*
ENSG00000166800	LDHAL6A	protein_coding	0.76068			*
ENSG00000127423	AUNIP	protein_coding	0.759206		*
ENSG00000128250	RFPL1	protein_coding	0.754297		*
ENSG00000226321	CROCC2	protein_coding	0.749969		*
ENSG00000185674	LYG2	protein_coding	0.738398												*
ENSG00000184343	SRPK3	protein_coding	0.731141											*
ENSG00000259120	SMIM6	protein_coding	0.719016														*
ENSG00000204815	TTC25	protein_coding	0.712457	*
ENSG00000116885	OSCP1	protein_coding	0.711673				*
ENSG00000125895	TMEM74B	protein_coding	0.695016									*
ENSG00000174038	C9orf131	protein_coding	0.689735	*
ENSG00000233041	PHGR1	protein_coding	0.680479				*
ENSG00000078814	MYH7B	protein_coding	0.674084									*
ENSG00000178404	CEP295NL	protein_coding	0.667502			*
ENSG00000134775	FHOD3	protein_coding	0.650433											*
ENSG00000091136	LAMB1	protein_coding	0.647754														*
ENSG00000042062	FAM65C	protein_coding	0.637249			*
ENSG00000161911	TREML1	protein_coding	0.628828										*
ENSG00000104327	CALB1	protein_coding	0.625801										*
ENSG00000151655	ITIH2	protein_coding	0.616593				*
ENSG00000131730	CKMT2	protein_coding	0.614173										*
ENSG00000166482	MFAP4	protein_coding	0.610816	*
ENSG00000173705	SUSD5	protein_coding	0.609736			*
ENSG00000144857	BOC	protein_coding	0.586406														*
ENSG00000204983	PRSS1	protein_coding	0.549998				*
ENSG00000077935	SMC1B	protein_coding	0.549034													*
ENSG00000077092	RARB	protein_coding	0.539025										*
ENSG00000167103	PIP5KL1	protein_coding	0.536891			*
ENSG00000122432	SPATA1	protein_coding	0.536506		*
ENSG00000167634	NLRP7	protein_coding	0.534331				*
ENSG00000120693	SMAD9	protein_coding	0.527697										*
ENSG00000243649	CFB	protein_coding	0.521587													*
ENSG00000120820	GLT8D2	protein_coding	0.518267													*
ENSG00000141485	SLC13A5	protein_coding	0.514456			*
ENSG00000116032	GRIN3B	protein_coding	0.512958									*
ENSG00000172640	OR10AD1	protein_coding	0.510632													*
ENSG00000078053	AMPH	protein_coding	0.504922				*
ENSG00000134962	KLB	protein_coding	0.49152													*
ENSG00000132622	HSPA12B	protein_coding	0.485559		*
ENSG00000126603	GLIS2	protein_coding	0.483457															*
ENSG00000165376	CLDN2	protein_coding	0.481862						*
ENSG00000091879	ANGPT2	protein_coding	0.480865			*
ENSG00000160097	FNDC5	protein_coding	0.472869				*
ENSG00000106772	PRUNE2	protein_coding	0.472477			*
ENSG00000078795	PKD2L2	protein_coding	0.45815			*
ENSG00000143257	NR1I3	protein_coding	0.447685	*
ENSG00000165125	TRPV6	protein_coding	0.447584											*
ENSG00000164123	C4orf45	protein_coding	0.429378		*
ENSG00000158428	CATIP	protein_coding	0.421926	*
ENSG00000103740	ACSBG1	protein_coding	0.416705													*
ENSG00000130943	PKDREJ	protein_coding	0.398162				*
ENSG00000134200	TSHB	protein_coding	0.393225				*
ENSG00000007952	NOX1	protein_coding	0.388488													*
ENSG00000151632	AKR1C2	protein_coding	0.382324												*
ENSG00000139269	INHBE	protein_coding	0.361557			*
ENSG00000278023	RDM1	protein_coding	0.350357				*
ENSG00000120729	MYOT	protein_coding	0.348895			*
ENSG00000153347	FAM81B	protein_coding	0.346176			*
ENSG00000283288	AC138517.6	protein_coding	0.317241											*
ENSG00000186777	ZNF732	protein_coding	0.316844				*
ENSG00000187642	PERM1	protein_coding	0.310954											*
ENSG00000122711	SPINK4	protein_coding	0.306101	*
ENSG00000140945	CDH13	protein_coding	0.301902		*
ENSG00000126500	FLRT1	protein_coding	0.298948															*
ENSG00000072832	CRMP1	protein_coding	0.290667											*
ENSG00000165383	LRRC18	protein_coding	0.288873			*
ENSG00000130513	GDF15	protein_coding	0.285198		*
ENSG00000166546	BEAN1	protein_coding	0.272352	*
ENSG00000161281	COX7A1	protein_coding	0.263474		*
ENSG00000075391	RASAL2	protein_coding	0.259224			*
ENSG00000137204	SLC22A7	protein_coding	0.257838			*
ENSG00000155754	ALS2CR11	protein_coding	0.249564			*
ENSG00000147896	IFNK	protein_coding	0.248053	*
ENSG00000180113	TDRD6	protein_coding	0.24511	*
ENSG00000198090	KRTAP4-6	protein_coding	0.240735			*
ENSG00000174804	FZD4	protein_coding	0.236445				*
ENSG00000177535	OR2B11	protein_coding	0.231188	*
ENSG00000268173	AC007192.4	protein_coding	0.223181	*
ENSG00000166840	GLYATL1	protein_coding	0.210878			*
ENSG00000130167	TSPAN16	protein_coding	0.199352	*
ENSG00000206069	TMEM211	protein_coding	0.198853				*
ENSG00000189143	CLDN4	protein_coding	0.197393											*
ENSG00000101280	ANGPT4	protein_coding	0.195006		*
ENSG00000185567	AHNAK2	protein_coding	0.189774			*
ENSG00000132464	ENAM	protein_coding	0.188211			*
ENSG00000145244	CORIN	protein_coding	0.179385			*
ENSG00000133105	RXFP2	protein_coding	0.173833	*
ENSG00000109339	MAPK10	protein_coding	0.168588			*
ENSG00000214290	COLCA2	protein_coding	0.13667			*
ENSG00000112280	COL9A1	protein_coding	0.131277			*
ENSG00000204290	BTNL2	protein_coding	0.130258			*
ENSG00000171989	LDHAL6B	protein_coding	0.129741			*
ENSG00000275152	CCL16	protein_coding	0.116157				*
ENSG00000284505	LYNX1-SLURP2	protein_coding	0.112732		*
ENSG00000276409	CCL14	protein_coding	0.104697				*
ENSG00000127530	OR7C1	protein_coding	0.101042		*
ENSG00000106483	SFRP4	protein_coding	0.0881168				*
ENSG00000170231	FABP6	protein_coding	0.0869178				*
